# Supplementary material for: Vinylic C–H Activation of Styrenes by an Iron–Aluminum Complex
Source: J Am Chem Soc. 2024 Feb 2;146(6):4252–9. doi: 10.1021/jacs.3c14281 (PMC10870711; doi:10.1021/jacs.3c14281)
Supplement: Supplementary file 2 — ja3c14281_si_002.xyz [file ja3c14281_si_002.xyz]

14
phenylacetylene

SCF (B3PW91) =  	-308.289701920
E(SCF)+ZPE(0 K)=  	-308.179932
H(298 K)=  	-308.172538
G(298 K)=  	-308.210359
Lowest Frequency = 143.6509cm-1

C       -1.807998    1.461172   -5.174022
C       -1.356114    2.362356   -6.153625
C       -1.933258    2.366853   -7.419019
C       -2.964122    1.477858   -7.725140
C       -3.418007    0.580644   -6.757903
H       -1.577259    3.066899   -8.169279
H       -0.553924    3.052069   -5.910761
H       -4.220301   -0.112975   -6.992211
C       -2.847061    0.568677   -5.489702
H       -3.196844   -0.127487   -4.733921
H       -3.412350    1.484331   -8.714441
C       -1.218668    1.452667   -3.873867
C       -0.718439    1.445312   -2.770695
H       -0.277814    1.438894   -1.798867

16
styrene

SCF (B3PW91) =  	-309.551419113
E(SCF)+ZPE(0 K)=  	-309.417720
H(298 K)=  		-309.409934
G(298 K)=  		-309.450066
Lowest Frequency = 	 16.2823cm-1

C        0.056100    2.256487   -6.015897
C        0.507936    3.436793   -3.964504
C        0.358968    3.443898   -5.353283
H       -0.063392    2.248900   -7.095743
H        0.741846    4.358746   -3.439204
H        0.477093    4.368447   -5.911025
C        0.053724    1.049302   -3.899244
C       -0.113871   -0.227836   -3.191291
H       -0.384647   -1.068501   -3.830410
C        0.031555   -0.458386   -1.881159
H       -0.119729   -1.452130   -1.471803
H        0.304735    0.318452   -1.172394
C       -0.095002    1.074543   -5.294818
H       -0.331316    0.151675   -5.819483
C        0.357020    2.256568   -3.246459
H        0.473477    2.274035   -2.166946

20
4-OMe-styrene

SCF (B3PW91) =  	-424.039266010
E(SCF)+ZPE(0 K)=  	-423.872727
H(298 K)=  	-423.862497
G(298 K)=  	-423.907618
Lowest Frequency = 37.9322cm-1

C       -0.510541    2.541177   -5.672910
C        0.410477    3.468864   -3.638826
C       -0.061936    3.648446   -4.948438
H       -0.880883    2.645289   -6.686158
H        0.755869    4.340090   -3.091152
C       -0.015048    1.076490   -3.776924
C       -0.013165   -0.278984   -3.216755
H       -0.381223   -1.049130   -3.895392
C        0.380640   -0.659350   -1.994796
H        0.333931   -1.701374   -1.695028
H        0.759309    0.039222   -1.253695
C       -0.480975    1.279152   -5.081645
H       -0.833194    0.425946   -5.656897
C        0.432095    2.209204   -3.069004
H        0.804292    2.102862   -2.054443
O       -0.040388    4.924633   -5.411437
C       -0.504964    5.163046   -6.728509
H       -0.401801    6.236013   -6.895374
H        0.094857    4.623797   -7.473039
H       -1.559580    4.880908   -6.843038

19
4-CF3-styrene

SCF (B3PW91) =  	-646.472556324
E(SCF)+ZPE(0 K)=  	-646.333882
H(298 K)=  	-646.322573
G(298 K)=  	-646.372054
Lowest Frequency = 18.9910cm-1

C       -1.902126    1.393512   -5.180434
C       -1.397415    2.275316   -6.148902
C       -1.914473    2.305046   -7.439007
C       -2.955137    1.446137   -7.785184
C       -3.476805    0.564306   -6.835297
H       -1.507852    2.987933   -8.177302
H       -0.582294    2.944461   -5.886261
H       -4.286991   -0.103780   -7.108741
C       -2.956362    0.540054   -5.550137
H       -3.378724   -0.148224   -4.825164
C       -1.310072    1.401694   -3.835869
H       -0.565125    2.179486   -3.670432
C       -1.583070    0.564603   -2.828605
H       -2.301581   -0.245852   -2.912921
H       -1.080818    0.665362   -1.871897
C       -3.564922    1.509114   -9.154243
F       -4.636128    2.333500   -9.185055
F       -2.694471    1.966096  -10.076753
F       -3.996044    0.299575   -9.568292

18
4-NO2-styrene

SCF (B3PW91) =  	-513.981851749
E(SCF)+ZPE(0 K)=  	-513.845209
H(298 K)=  		-513.834986
G(298 K)=  		-513.881273
Lowest Frequency = 	 27.5684cm-1

C       -0.514111    2.546189   -5.666868
C        0.427754    3.476863   -3.625875
C       -0.057036    3.630424   -4.924411
H       -0.883090    2.701126   -6.673395
H        0.777662    4.344587   -3.080011
C       -0.004139    1.088682   -3.781375
C       -0.000980   -0.270702   -3.228625
H       -0.339954   -1.044638   -3.916015
C        0.363609   -0.636202   -1.993869
H        0.324945   -1.677403   -1.690759
H        0.706873    0.071078   -1.244403
C       -0.482660    1.285120   -5.088744
H       -0.837480    0.431840   -5.659763
C        0.451883    2.211057   -3.064593
H        0.834449    2.095512   -2.056183
N       -0.083614    4.964037   -5.520732
O       -0.512767    5.073105   -6.665529
O        0.324601    5.903559   -4.844359

15 
2-vinylpyridine

SCF (B3PW91) =  	-325.580830946
E(SCF)+ZPE(0 K)=  	-325.458986
H(298 K)=  	-325.451343
G(298 K)=  	-325.490815
Lowest Frequency = 27.3968cm-1

C       -1.423383   -0.219660   -0.000215
C       -0.036176   -0.091909    0.000427
C       -0.132323    2.206648   -0.000644
C       -1.536590    2.174299   -0.001236
C       -2.185758    0.947606   -0.001029
H       -1.887734   -1.200469   -0.000052
H        0.595384   -0.979140    0.001012
H       -2.109145    3.095810   -0.001810
H       -3.271110    0.901227   -0.001483
C        0.649034    3.453056   -0.000980
H        1.723910    3.283061    0.000384
C        0.175761    4.703736   -0.002699
H       -0.886272    4.933900   -0.004132
H        0.851616    5.552893   -0.002705
N        0.604391    1.078876    0.000127
 
97
complex 1

SCF (B3PW91) =  	-2513.60454789
E(SCF)+ZPE(0 K)=  	-2512.772213
H(298 K)=  		-2512.719145
G(298 K)=  		-2512.854345
Lowest Frequency = 	 13.6126cm-1

Fe      -0.115210    1.295284   -0.165775
Al       0.102270   -0.909906   -0.365769
H       -1.308152    0.406384    0.234872
H        0.783076    0.475023    0.823881
N       -1.241955   -2.344137    0.007351
C       -1.017699   -3.633248    0.283642
C        0.262541   -4.185085    0.406436
H        0.316493   -5.248018    0.605806
C        1.476622   -3.489350    0.376081
N        1.563683   -2.176963    0.139032
C       -2.189189   -4.559465    0.509208
H       -2.787366   -4.218776    1.360472
H       -1.852084   -5.578412    0.705237
H       -2.860609   -4.569461   -0.354120
C        2.731792   -4.279971    0.659204
H        3.466697   -4.151960   -0.140828
H        2.510154   -5.342689    0.768313
H        3.211632   -3.927763    1.577915
C       -2.609561   -1.922430   -0.026097
C       -3.199804   -1.419819    1.144242
C       -4.531229   -1.002826    1.094716
C       -5.287325   -1.092020   -0.077336
C       -4.672676   -1.602940   -1.222459
C       -3.336994   -2.010137   -1.221838
C        2.863033   -1.587714    0.246942
C        3.679255   -1.491667   -0.890351
C        4.951459   -0.928867   -0.754857
C        5.425327   -0.468382    0.474744
C        4.592413   -0.587769    1.590677
C        3.309896   -1.132060    1.498882
P        1.700095    2.344862   -0.752596
C        3.007035    2.475691    0.544035
C        1.641778    4.126766   -1.281008
C        2.718035    1.703426   -2.155331
P       -0.750511    2.421665    1.538354
C       -2.563277    2.409695    1.916489
C       -0.431686    4.241353    1.733546
P       -1.407266    2.100838   -1.708784
C       -1.955880    3.878578   -1.642174
C       -3.061103    1.315283   -1.903378
C       -0.851456    2.059408   -3.477950
C       -0.089495    1.863756    3.174168
H       -4.990099   -0.601973    1.996637
H       -5.239499   -1.662968   -2.149539
H       -3.537434    1.222797   -0.924868
H       -3.708676    1.873443   -2.588799
H       -2.915127    0.305539   -2.285674
H       -2.550744    4.037763   -0.738642
H       -1.088520    4.540045   -1.596291
H       -2.565436    4.146503   -2.512515
H       -0.580294    1.029678   -3.723929
H       -1.630908    2.414725   -4.162177
H        0.038347    2.682315   -3.603643
H        1.092815    4.215816   -2.222376
H        1.128217    4.727537   -0.527888
H        2.650824    4.526610   -1.430713
H        3.094347    0.721056   -1.872071
H        2.079773    1.586769   -3.033965
H        3.563292    2.360934   -2.392656
H        3.273264    1.465900    0.859678
H        3.901916    2.996553    0.185021
H        2.600575    3.008320    1.408720
H       -2.799781    2.923416    2.855377
H       -3.105909    2.891176    1.098526
H       -2.897929    1.371300    1.962944
H        0.647369    4.420041    1.744320
H       -0.859530    4.781503    0.885459
H       -0.862626    4.633585    2.661851
H       -0.362594    0.817242    3.328059
H        1.001804    1.922722    3.143299
H       -0.469678    2.464849    4.008375
H        4.943582   -0.231676    2.557301
H        5.584148   -0.844158   -1.636192
C        3.181426   -1.988706   -2.219906
H        2.975375   -3.064923   -2.198174
H        2.239098   -1.494159   -2.486702
H        3.908833   -1.795473   -3.012565
C        2.413491   -1.223155    2.701611
H        2.100014   -2.253565    2.902607
H        2.909800   -0.835877    3.595233
H        1.502528   -0.639491    2.529292
C        6.776690    0.185171    0.589815
H        7.237328   -0.011709    1.562876
H        7.461676   -0.164443   -0.188376
H        6.689883    1.273740    0.485277
C       -2.394882   -1.336792    2.409807
H       -1.504280   -0.720657    2.242680
H       -2.975770   -0.896704    3.224678
H       -2.044168   -2.323591    2.732683
C       -2.667456   -2.495901   -2.478192
H       -1.802405   -1.864598   -2.718486
H       -2.284170   -3.516908   -2.372535
H       -3.355318   -2.475812   -3.327482
C       -6.732408   -0.667914   -0.101278
H       -7.010976   -0.252759   -1.074775
H       -7.397296   -1.518945    0.092056
H       -6.940650    0.088500    0.661314
 
111 
INT-1

SCF (B3PW91) =  	-2821.90709417
E(SCF)+ZPE(0 K)=  	-2820.963948
H(298 K)=  	-2820.902497
G(298 K)=  	-2821.056012
Lowest Frequency = 14.6295cm-1

Fe        0.394148   -1.911584    0.327801
Al       -0.052723    0.214030   -0.146127
H        1.446127   -0.857958    0.718444
H       -0.654780   -1.121173    1.165154
N        1.129180    1.810866    0.055628
C        0.740996    3.091123    0.079530
C       -0.597361    3.494117    0.106059
H       -0.782853    4.558232    0.040753
C       -1.717523    2.673911    0.271702
N       -1.660614    1.338232    0.273790
C        1.781303    4.182610    0.134640
H        2.394527    4.081415    1.036154
H        1.312584    5.167414    0.132123
H        2.462586    4.119427   -0.717777
C       -3.037651    3.363422    0.515300
H       -3.800768    3.011940   -0.183312
H       -2.937432    4.444049    0.406503
H       -3.406540    3.141493    1.522239
C        2.525391    1.549346    0.250249
C        2.975514    1.286250    1.560197
C        4.327642    1.025666    1.770360
C        5.251417    1.029145    0.719111
C        4.781323    1.303804   -0.561955
C        3.428028    1.552513   -0.821266
C       -2.830415    0.635540    0.711145
C       -3.828256    0.233516   -0.189563
C       -4.935592   -0.466723    0.303069
C       -5.085602   -0.758352    1.657448
C       -4.091458   -0.318491    2.537736
C       -2.965362    0.369869    2.088990
P       -1.269722   -3.156295   -0.285823
C       -2.637044   -3.311826    0.943806
C       -1.041375   -4.953711   -0.702634
C       -2.250543   -2.683172   -1.780834
P        0.965697   -2.821111    2.174827
C        2.722994   -2.586290    2.711873
C        0.806569   -4.645089    2.496548
P        1.899708   -2.713620   -1.001767
C        2.538234   -4.446729   -0.764380
C        3.521429   -1.842881   -1.054203
C        1.567613   -2.789005   -2.825435
C        0.103849   -2.211622    3.694825
H        4.671764    0.817542    2.781930
H        5.478809    1.300852   -1.397773
H        3.883864   -1.687813   -0.035675
H        4.269236   -2.384665   -1.644111
H        3.359602   -0.856700   -1.486853
H        3.030354   -4.512036    0.210108
H        1.713497   -5.161704   -0.775007
H        3.262540   -4.722217   -1.539253
H        1.424171   -1.764016   -3.176938
H        2.392130   -3.249074   -3.383030
H        0.649288   -3.350881   -3.016004
H       -0.422110   -5.045618   -1.599674
H       -0.534206   -5.466477    0.117669
H       -2.002661   -5.444302   -0.892226
H       -2.644558   -1.682461   -1.612180
H       -1.581637   -2.643277   -2.644454
H       -3.074948   -3.377247   -1.985321
H       -2.966617   -2.306221    1.206815
H       -3.484634   -3.892811    0.563125
H       -2.249389   -3.788247    1.848839
H        2.913419   -2.979047    3.717426
H        3.386938   -3.086361    2.001253
H        2.949688   -1.517551    2.676884
H       -0.248410   -4.929499    2.444188
H        1.347490   -5.204598    1.729778
H        1.195843   -4.920869    3.483413
H        0.336250   -1.152973    3.830410
H       -0.974850   -2.298591    3.540631
H        0.400915   -2.762292    4.594951
H       -4.191323   -0.525952    3.601435
H       -5.701746   -0.789566   -0.399492
C       -0.866557    3.348859   -3.129896
C        0.224390    4.234285   -3.127469
C        0.028136    5.586122   -2.868497
C       -1.254430    6.076980   -2.618388
H        0.880906    6.258924   -2.856085
H        1.220990    3.847429   -3.306461
H       -1.403466    7.132791   -2.411084
C        1.998768    1.272275    2.700642
H        1.298399    0.439694    2.564998
H        2.507272    1.143349    3.659838
H        1.402527    2.189807    2.741734
C        2.978292    1.804302   -2.234461
H        1.911517    1.611318   -2.358761
H        3.171907    2.842416   -2.534024
H        3.526252    1.167110   -2.935972
C        6.700665    0.704758    0.968122
H        7.055783    1.145934    1.905153
H        6.850356   -0.379276    1.043738
H        7.339794    1.068121    0.158077
C       -3.767511    0.600687   -1.646955
H       -2.740675    0.724213   -1.994828
H       -4.260872   -0.152768   -2.267732
H       -4.292068    1.548433   -1.825515
C       -1.914595    0.846338    3.050436
H       -1.808731    1.936982    3.027717
H       -2.146659    0.543755    4.074652
H       -0.942033    0.426976    2.779022
C       -6.253715   -1.566227    2.155849
H       -7.118910   -1.477042    1.492112
H       -5.990996   -2.629902    2.211578
H       -6.560101   -1.254314    3.159280
C       -2.345634    5.206704   -2.642854
H       -3.347121    5.582975   -2.454432
C       -2.157946    3.853427   -2.899997
H       -3.000518    3.171070   -2.902284
C       -0.664624    1.949589   -3.296295
C       -0.498739    0.748467   -3.368219
H       -0.373369   -0.306849   -3.454139
 
111
TS-1

SCF (B3PW91) =  	-2821.90661686
E(SCF)+ZPE(0 K)=  	-2820.963576
H(298 K)=  	-2820.903101
G(298 K)=  	-2821.053018
Lowest Frequency = -78.9963cm-1

Fe        0.134298   -1.237000   -0.237867
Al       -0.324478    0.901090   -0.690271
H        1.190251   -0.188192    0.151061
H       -0.906964   -0.452898    0.610179
N        0.869591    2.476046   -0.435407
C        0.479194    3.754664   -0.377887
C       -0.859806    4.155590   -0.336870
H       -1.045523    5.220629   -0.384299
C       -1.980418    3.334553   -0.172300
N       -1.930052    1.998728   -0.199775
C        1.518691    4.844853   -0.293723
H        2.105216    4.742927    0.625461
H        1.051758    5.830455   -0.307726
H        2.224292    4.780396   -1.125885
C       -3.294377    4.023026    0.104881
H       -4.071049    3.677265   -0.581642
H       -3.195776    5.104560    0.003521
H       -3.643119    3.793471    1.117271
C        2.261086    2.208008   -0.208740
C        2.680792    1.943899    1.111000
C        4.026608    1.678159    1.353964
C        4.974790    1.673811    0.325305
C        4.534933    1.946013   -0.966990
C        3.189651    2.202642   -1.257924
C       -3.083293    1.292060    0.278848
C       -4.118873    0.889298   -0.578364
C       -5.204365    0.187764   -0.040315
C       -5.298146   -0.107736    1.317880
C       -4.268542    0.332311    2.155880
C       -3.164499    1.024764    1.661381
P       -1.541563   -2.465116   -0.849817
C       -2.898174   -2.626262    0.390230
C       -1.336004   -4.257946   -1.295539
C       -2.524791   -1.958875   -2.332311
P        0.703899   -2.166657    1.600738
C        2.460610   -1.940488    2.142013
C        0.541689   -3.995037    1.896584
P        1.632754   -2.038630   -1.578582
C        2.250283   -3.781642   -1.362132
C        3.267633   -1.191778   -1.625261
C        1.297395   -2.089274   -3.403223
C       -0.160186   -1.581835    3.129334
H        4.344893    1.469134    2.373792
H        5.251178    1.936304   -1.786641
H        3.648307   -1.082540   -0.607490
H        3.996728   -1.726042   -2.244707
H        3.118423   -0.187761   -2.019670
H        2.745002   -3.862466   -0.390092
H        1.417245   -4.486783   -1.377681
H        2.968858   -4.056880   -2.142395
H        1.181074   -1.060445   -3.754599
H        2.111247   -2.564047   -3.963631
H        0.367233   -2.629908   -3.598825
H       -0.720296   -4.343672   -2.195629
H       -0.832727   -4.788769   -0.484277
H       -2.303670   -4.734184   -1.489215
H       -2.859774   -0.934992   -2.175740
H       -1.875594   -1.973978   -3.212394
H       -3.388790   -2.610204   -2.510975
H       -3.210148   -1.622722    0.679948
H       -3.758163   -3.186750    0.006839
H       -2.507151   -3.128641    1.279641
H        2.648023   -2.338597    3.146045
H        3.123242   -2.440773    1.430167
H        2.691666   -0.872435    2.111435
H       -0.514333   -4.275680    1.844432
H        1.077831   -4.546149    1.120694
H        0.933410   -4.285107    2.878373
H        0.084845   -0.530464    3.294066
H       -1.239010   -1.650836    2.967411
H        0.124898   -2.158434    4.016982
H       -4.323287    0.124394    3.222764
H       -5.999252   -0.133118   -0.711150
C       -1.111405    3.808728   -3.512900
C       -0.025189    4.698543   -3.615525
C       -0.225117    6.068045   -3.493230
C       -1.506875    6.580209   -3.281463
H        0.625551    6.740682   -3.559761
H        0.970951    4.301613   -3.768502
H       -1.658090    7.651099   -3.180915
C        1.677266    1.916363    2.226279
H        0.997208    1.071159    2.069009
H        2.162430    1.793825    3.198245
H        1.062562    2.821863    2.253129
C        2.775069    2.456399   -2.680670
H        1.737000    2.166342   -2.853080
H        2.874201    3.518301   -2.939264
H        3.410593    1.900559   -3.376853
C        6.416391    1.344261    0.609323
H        6.757032    1.804801    1.542471
H        6.556210    0.261307    0.713506
H        7.073608    1.683934   -0.196461
C       -4.130435    1.256825   -2.036344
H       -3.122207    1.390712   -2.430158
H       -4.642705    0.496623   -2.633104
H       -4.675681    2.197358   -2.189339
C       -2.079751    1.504629    2.581361
H       -1.981315    2.595979    2.558958
H       -2.267257    1.196254    3.612878
H       -1.117513    1.093688    2.267277
C       -6.444143   -0.917210    1.862611
H       -7.337207   -0.824022    1.237444
H       -6.180549   -1.981399    1.901679
H       -6.706378   -0.609860    2.879848
C       -2.594443    5.706871   -3.211548
H       -3.596808    6.096753   -3.057403
C       -2.404924    4.335960   -3.331485
H       -3.247390    3.658139   -3.261294
C       -0.908082    2.405727   -3.539213
C       -0.735611    1.198079   -3.426494
H       -0.653133    0.155391   -3.629682
 
111
INT-2

SCF (B3PW91) =  	-2821.91026087
E(SCF)+ZPE(0 K)=  	-2820.966089
H(298 K)=  	-2820.905413
G(298 K)=  	-2821.055891
Lowest Frequency = 23.6432cm-1

Fe        0.362927   -1.825155    0.108541
Al       -0.099299    0.378720   -0.318579
H        1.399416   -0.724889    0.410586
H       -0.708424   -1.012091    0.888019
N        1.128376    1.882315    0.039652
C        0.737917    3.159098    0.154895
C       -0.599582    3.560138    0.228724
H       -0.782094    4.626448    0.210936
C       -1.725755    2.741288    0.372290
N       -1.687274    1.406640    0.293510
C        1.782778    4.240434    0.268553
H        2.358960    4.122976    1.192554
H        1.322340    5.229008    0.263971
H        2.494589    4.181468   -0.558801
C       -3.036010    3.423856    0.676196
H       -3.815188    3.084913   -0.011256
H       -2.939920    4.506603    0.588184
H       -3.377165    3.180872    1.687961
C        2.513824    1.596603    0.292962
C        2.904800    1.340940    1.622824
C        4.241133    1.062205    1.902009
C        5.211135    1.029597    0.895303
C        4.800739    1.288161   -0.409559
C        3.467030    1.564616   -0.733773
C       -2.822383    0.683073    0.793406
C       -3.864943    0.248401   -0.040769
C       -4.926036   -0.469297    0.524541
C       -4.989180   -0.758919    1.885880
C       -3.951920   -0.294534    2.699823
C       -2.874769    0.420716    2.178463
P       -1.307016   -3.124115   -0.415334
C       -2.634460   -3.266383    0.853821
C       -1.086509   -4.916292   -0.838691
C       -2.297352   -2.615652   -1.886447
P        0.945004   -2.675067    1.990800
C        2.695960   -2.411253    2.519659
C        0.810735   -4.500254    2.304071
P        1.893173   -2.681815   -1.188829
C        2.526008   -4.404948   -0.913937
C        3.503702   -1.796977   -1.268749
C        1.521116   -2.788551   -2.999436
C        0.056751   -2.086415    3.501022
H        4.532356    0.862447    2.931751
H        5.534095    1.258715   -1.213301
H        3.873471   -1.620336   -0.256677
H        4.250490   -2.343737   -1.854744
H        3.329082   -0.821016   -1.720506
H        3.036808   -4.449499    0.051867
H        1.699366   -5.117696   -0.897090
H        3.235419   -4.695890   -1.696316
H        1.320099   -1.781069   -3.372729
H        2.358398   -3.214578   -3.563145
H        0.630478   -3.400726   -3.165156
H       -0.471277   -5.008877   -1.737992
H       -0.580805   -5.435647   -0.021540
H       -2.051795   -5.399434   -1.025262
H       -2.623437   -1.587969   -1.735096
H       -1.661270   -2.639700   -2.775552
H       -3.166628   -3.263409   -2.046412
H       -2.947823   -2.258706    1.127773
H       -3.496627   -3.838063    0.493570
H       -2.229709   -3.751116    1.746536
H        2.881217   -2.764672    3.540304
H        3.361733   -2.941654    1.833075
H        2.925241   -1.346186    2.442481
H       -0.241421   -4.796967    2.279203
H        1.339537   -5.055294    1.526907
H        1.225635   -4.769379    3.281952
H        0.313513   -1.042415    3.686941
H       -1.019484   -2.138508    3.318601
H        0.317253   -2.677726    4.386078
H       -3.979776   -0.497045    3.768820
H       -5.726788   -0.810411   -0.129031
C       -0.794094    2.936814   -2.873528
C        0.279824    3.842248   -3.095972
C        0.072294    5.212494   -3.085850
C       -1.204269    5.748276   -2.883157
H        0.919957    5.876231   -3.240071
H        1.273190    3.446691   -3.260703
H       -1.358595    6.823128   -2.873424
C        1.873527    1.324416    2.710769
H        1.170010    0.509271    2.510646
H        2.325487    1.159150    3.692261
H        1.286664    2.247873    2.745489
C        3.093565    1.819390   -2.165894
H        2.096647    1.435852   -2.394099
H        3.091478    2.893649   -2.385296
H        3.813172    1.354961   -2.846589
C        6.642340    0.688558    1.215778
H        6.976564    1.184673    2.132941
H        6.762821   -0.390666    1.370500
H        7.317161    0.981935    0.406519
C       -3.915844    0.593097   -1.502488
H       -2.918735    0.681053   -1.935964
H       -4.479681   -0.156417   -2.065272
H       -4.429442    1.551514   -1.650415
C       -1.786945    0.933101    3.075336
H       -1.765523    2.028721    3.103428
H       -1.904987    0.565693    4.097629
H       -0.814195    0.613122    2.699713
C       -6.108916   -1.587743    2.455462
H       -7.019793   -1.501455    1.855513
H       -5.831176   -2.648878    2.478703
H       -6.347346   -1.291490    3.481717
C       -2.282074    4.870720   -2.720829
H       -3.286558    5.265091   -2.585543
C       -2.093399    3.498262   -2.726349
H       -2.938622    2.836388   -2.591128
C       -0.590132    1.557738   -2.811839
C       -0.386312    0.345975   -2.475308
H       -0.381039   -0.574303   -3.038396
 
111
TS-2

SCF (B3PW91) =  	-2821.90867472
E(SCF)+ZPE(0 K)=  	-2820.964182
H(298 K)=  	-2820.904422
G(298 K)=  	-2821.052616
Lowest Frequency = -128.1248cm-1

Fe        0.059711   -1.094148   -0.436777
Al       -0.402105    1.134155   -0.628765
H        1.105674   -0.010958   -0.094231
H       -1.000683   -0.336831    0.420039
N        0.813970    2.595063   -0.194787
C        0.422408    3.868124   -0.042309
C       -0.917239    4.266285    0.012853
H       -1.099726    5.331631    0.062679
C       -2.040544    3.438588    0.123056
N       -1.991786    2.108800   -0.006717
C        1.464520    4.938936    0.160840
H        1.997814    4.774248    1.103345
H        1.007562    5.928820    0.187095
H        2.216389    4.918084   -0.632038
C       -3.355386    4.097922    0.455292
H       -4.132583    3.797207   -0.252376
H       -3.264843    5.184670    0.437209
H       -3.700766    3.792360    1.448376
C        2.203962    2.305956    0.022324
C        2.631939    1.981840    1.320147
C        3.980789    1.696218    1.538337
C        4.914773    1.729304    0.499897
C        4.462932    2.065161   -0.776828
C        3.120029    2.348662   -1.037851
C       -3.130678    1.351637    0.428970
C       -4.153397    0.967383   -0.453510
C       -5.213833    0.201608    0.045410
C       -5.296011   -0.177282    1.384547
C       -4.279258    0.242814    2.246753
C       -3.199818    0.999567    1.791897
P       -1.614543   -2.423977   -0.935047
C       -2.858717   -2.642297    0.405876
C       -1.348067   -4.191885   -1.423243
C       -2.736040   -1.939865   -2.318747
P        0.700934   -2.041431    1.394556
C        2.458320   -1.765179    1.889487
C        0.611195   -3.879205    1.642581
P        1.584063   -1.888575   -1.800709
C        2.242251   -3.609257   -1.584841
C        3.181370   -0.978559   -1.861774
C        1.189892   -1.948129   -3.607478
C       -0.162407   -1.531199    2.946702
H        4.307923    1.440423    2.544495
H        5.171762    2.094820   -1.602035
H        3.557059   -0.834985   -0.846624
H        3.929029   -1.496937   -2.471687
H        2.995332    0.010409   -2.279514
H        2.758671   -3.683179   -0.624203
H        1.427256   -4.335083   -1.593918
H        2.952640   -3.859282   -2.380086
H        1.012979   -0.929112   -3.959360
H        2.008651   -2.392345   -4.183266
H        0.278319   -2.529480   -3.773601
H       -0.786333   -4.229988   -2.360854
H       -0.773763   -4.715784   -0.656761
H       -2.303136   -4.708290   -1.567571
H       -3.107249   -0.932817   -2.132880
H       -2.186810   -1.936128   -3.264413
H       -3.580300   -2.631844   -2.402843
H       -3.202241   -1.652598    0.709743
H       -3.712573   -3.246438    0.081013
H       -2.390549   -3.120938    1.269587
H        2.672469   -2.155436    2.890710
H        3.117437   -2.256818    1.168696
H        2.668747   -0.694611    1.849713
H       -0.432933   -4.202979    1.634130
H        1.136131   -4.396763    0.837863
H        1.055963   -4.168052    2.601301
H        0.077528   -0.490838    3.169469
H       -1.241784   -1.598926    2.791866
H        0.133640   -2.151784    3.799752
H       -4.323839   -0.030163    3.299329
H       -6.000417   -0.103917   -0.641885
C       -0.829986    3.286796   -3.432240
C        0.184247    3.883847   -4.244017
C        0.101659    5.210436   -4.639051
C       -0.987832    6.012388   -4.281453
H        0.899184    5.624314   -5.253191
H        1.021094    3.274951   -4.569953
H       -1.044378    7.049841   -4.596862
C        1.631581    1.908165    2.434920
H        0.900807    1.126308    2.203956
H        2.106591    1.666222    3.389114
H        1.068250    2.840090    2.550302
C        2.654354    2.671862   -2.425017
H        1.884093    1.962878   -2.746675
H        2.183937    3.657868   -2.483264
H        3.480330    2.643677   -3.140761
C        6.358134    1.375907    0.744245
H        6.669178    1.634472    1.761075
H        6.523965    0.298943    0.616785
H        7.022061    1.891930    0.044126
C       -4.172666    1.408845   -1.890723
H       -3.173447    1.418939   -2.328954
H       -4.812770    0.757747   -2.492740
H       -4.578665    2.423965   -1.981464
C       -2.129734    1.462395    2.737233
H       -2.131177    2.553109    2.847840
H       -2.251531    1.017809    3.727911
H       -1.144528    1.191625    2.353562
C       -6.415610   -1.053389    1.878662
H       -7.314334   -0.943854    1.264548
H       -6.122582   -2.110159    1.845621
H       -6.680463   -0.821860    2.915007
C       -2.013383    5.433381   -3.522577
H       -2.881368    6.028024   -3.243879
C       -1.949443    4.114379   -3.108881
H       -2.749860    3.697643   -2.510620
C       -0.745946    1.965862   -3.012808
C       -0.693615    0.732075   -2.652932
H       -0.966647   -0.164231   -3.193754
 
111
INT-3 (complex 2a)

SCF (B3PW91) =  	-2821.97576097
E(SCF)+ZPE(0 K)=  	-2821.029478
H(298 K)=  	-2820.969505
G(298 K)=  	-2821.120192
Lowest Frequency = 16.4190cm-1

Fe        0.231315   -1.533321   -0.304193
Al       -0.094030    0.826749    0.041365
H        1.274942   -0.434705    0.135533
H       -0.891674   -0.807433    0.514596
N        1.125150    2.152875    0.849070
C        0.739376    3.404057    1.111605
C       -0.605541    3.802328    1.165717
H       -0.789552    4.853896    1.347629
C       -1.725485    2.956783    1.201070
N       -1.659953    1.648430    0.950507
C        1.784479    4.450259    1.412740
H        2.330444    4.192861    2.326353
H        1.331647    5.433855    1.545011
H        2.528178    4.506324    0.612768
C       -3.046305    3.570844    1.595127
H       -3.842950    3.265260    0.911428
H       -2.985056    4.660233    1.607332
H       -3.342520    3.232544    2.593287
C        2.518148    1.844285    0.943154
C        3.032596    1.404129    2.172285
C        4.384975    1.063624    2.256906
C        5.233419    1.158762    1.152200
C        4.697416    1.622879   -0.051489
C        3.350160    1.965632   -0.182950
C       -2.806994    0.845171    1.237954
C       -3.729907    0.540033    0.219887
C       -4.807046   -0.293989    0.525003
C       -4.991941   -0.832011    1.802118
C       -4.077823   -0.487150    2.798118
C       -2.991775    0.355516    2.541566
P       -1.409127   -2.921155   -0.765979
C       -2.598714   -3.238922    0.607819
C       -1.062863   -4.657342   -1.311812
C       -2.613872   -2.435642   -2.073929
P        0.818430   -2.514558    1.594280
C        2.542481   -2.195795    2.170779
C        0.762647   -4.350134    1.862474
P        1.883861   -2.337154   -1.517957
C        2.630897   -4.005823   -1.202287
C        3.396746   -1.293404   -1.487658
C        1.656242   -2.491637   -3.347437
C       -0.126227   -1.981984    3.083604
H        4.780798    0.712146    3.207868
H        5.344654    1.710095   -0.922081
H        3.732223   -1.165087   -0.456552
H        4.205097   -1.709017   -2.099033
H        3.119363   -0.306736   -1.862424
H        3.033060   -4.057342   -0.188102
H        1.864428   -4.777770   -1.308966
H        3.443656   -4.212147   -1.906677
H        1.517451   -1.495578   -3.772985
H        2.528189   -2.963249   -3.811512
H        0.763696   -3.082996   -3.569525
H       -0.501782   -4.634561   -2.250425
H       -0.452467   -5.166331   -0.562708
H       -1.986643   -5.225386   -1.466305
H       -3.016512   -1.452300   -1.826947
H       -2.111331   -2.365757   -3.041142
H       -3.430963   -3.161084   -2.141010
H       -2.968682   -2.274115    0.959376
H       -3.440541   -3.856991    0.278132
H       -2.100994   -3.739097    1.441067
H        2.701528   -2.542649    3.197435
H        3.252527   -2.704420    1.513625
H        2.742478   -1.125696    2.102433
H       -0.264974   -4.713794    1.791011
H        1.357191   -4.862473    1.104102
H        1.153006   -4.608271    2.852684
H        0.066842   -0.922280    3.248054
H       -1.195960   -2.091012    2.893448
H        0.158985   -2.540604    3.981510
H       -4.211782   -0.878280    3.805145
H       -5.519819   -0.534699   -0.261414
C       -0.534117    1.845869   -2.972291
C       -0.431159    1.505153   -4.335561
C       -0.709629    2.429021   -5.338147
C       -1.095274    3.732344   -5.013088
H       -0.618999    2.136071   -6.382202
H       -0.120378    0.497223   -4.602387
H       -1.308004    4.454860   -5.796763
C        2.125470    1.296993    3.365486
H        1.246258    0.694234    3.121295
H        2.634577    0.836829    4.216075
H        1.747603    2.276511    3.680121
C        2.799107    2.441396   -1.497618
H        2.048857    1.741295   -1.881634
H        2.279022    3.400275   -1.401577
H        3.592854    2.554603   -2.240626
C        6.678070    0.742705    1.243020
H        7.051721    0.804792    2.269479
H        6.808248   -0.294187    0.909153
H        7.316060    1.368199    0.610812
C       -3.571997    1.120817   -1.156484
H       -2.667558    0.740898   -1.641125
H       -4.435609    0.887241   -1.784803
H       -3.452584    2.208647   -1.127129
C       -2.078732    0.776312    3.660735
H       -2.453757    1.685544    4.147662
H       -2.005890    0.002035    4.428859
H       -1.076715    1.006945    3.293917
C       -6.117884   -1.792254    2.077849
H       -7.006668   -1.550719    1.486631
H       -5.823318   -2.816982    1.818757
H       -6.400903   -1.790541    3.134752
C       -1.190336    4.096246   -3.668565
H       -1.481429    5.109447   -3.399388
C       -0.907531    3.169980   -2.668111
H       -0.969466    3.457368   -1.619870
C       -0.250348    0.908305   -1.886165
C       -0.215508   -0.452859   -1.953079
H       -0.464035   -0.944210   -2.910850

113
INT-1a

SCF (B3PW91) =  	-2823.16964034
E(SCF)+ZPE(0 K)=  	-2822.201293
H(298 K)=  		-2822.140223
G(298 K)=  		-2822.291406
Lowest Frequency = 	 26.3190cm-1

Fe       0.441130   -1.818543    0.283697
Al       0.188055    0.375076    0.016201
H        1.611154   -0.906023    0.689406
H       -0.479400   -1.006753    1.249761
N        1.529175    1.838318    0.377420
C        1.250224    3.134994    0.548041
C       -0.050630    3.653758    0.556571
H       -0.138756    4.729195    0.650134
C       -1.245334    2.923710    0.643983
N       -1.300422    1.594279    0.552690
C        2.374191    4.112241    0.797812
H        2.945692    3.812131    1.682107
H        1.990087    5.121188    0.954867
H        3.080398    4.132384   -0.036905
C       -2.505622    3.703832    0.926423
H       -3.267602    3.496072    0.171133
H       -2.309332    4.777094    0.935745
H       -2.927282    3.415704    1.894660
C        2.891217    1.431604    0.577864
C        3.251600    0.936099    1.849008
C        4.555823    0.498157    2.061641
C        5.523993    0.545121    1.051928
C        5.153799    1.077480   -0.178835
C        3.853073    1.528318   -0.437062
C       -2.531031    0.960576    0.929145
C       -3.530066    0.701340   -0.020625
C       -4.705482    0.069958    0.397698
C       -4.917366   -0.292598    1.727759
C       -3.913409   -0.002177    2.656104
C       -2.718961    0.613494    2.279974
P       -1.339415   -2.892382   -0.335984
C       -2.674054   -3.039003    0.930108
C       -1.241709   -4.671347   -0.870928
C       -2.335547   -2.261365   -1.759539
P        1.037319   -2.944596    2.002192
C        2.827590   -2.871319    2.467187
C        0.781869   -4.779950    2.147991
P        1.775152   -2.576441   -1.236589
C        2.405178   -4.326825   -1.169196
C        3.393171   -1.710152   -1.397187
C        1.248126   -2.562952   -3.016575
C        0.281771   -2.457706    3.621324
H        4.827229    0.112685    3.042764
H        5.893113    1.144960   -0.975037
H        3.877854   -1.675853   -0.418657
H        4.055270   -2.181399   -2.132230
H        3.194930   -0.678728   -1.688722
H        2.969400   -4.470892   -0.243629
H        1.564501   -5.024597   -1.164890
H        3.058580   -4.558677   -2.018005
H        0.944028   -1.548542   -3.282413
H        2.049548   -2.894929   -3.686915
H        0.383461   -3.218731   -3.149623
H       -0.677645   -4.744043   -1.804989
H       -0.725168   -5.266098   -0.115457
H       -2.240401   -5.090700   -1.036694
H       -2.761340   -1.305600   -1.460473
H       -1.673610   -2.089382   -2.611241
H       -3.143687   -2.945744   -2.045317
H       -2.921391   -2.034123    1.275251
H       -3.573259   -3.528831    0.539581
H       -2.294437   -3.608622    1.783485
H        3.043814   -3.401764    3.401829
H        3.425762   -3.304732    1.660799
H        3.115213   -1.821677    2.556342
H       -0.290164   -4.996805    2.131426
H        1.247242   -5.286275    1.298926
H        1.205355   -5.176550    3.077964
H        0.554728   -1.424437    3.845705
H       -0.806216   -2.501320    3.523914
H        0.608295   -3.102311    4.445803
H       -4.057879   -0.273639    3.700074
H       -5.474436   -0.142647   -0.342539
C       -1.350166    3.116225   -3.156993
C       -1.773392    4.291730   -2.515071
C       -3.010476    4.860870   -2.804235
C       -3.844170    4.278445   -3.759962
H       -3.326330    5.759134   -2.280409
H       -1.134373    4.731672   -1.754645
H       -4.810032    4.720618   -3.987311
C        2.229543    0.878410    2.946410
H        1.445526    0.163838    2.670546
H        2.675625    0.555222    3.890682
H        1.742427    1.846524    3.103658
C        3.549224    2.109076   -1.791819
H        3.629952    1.349984   -2.578535
H        2.546753    2.531078   -1.839006
H        4.263210    2.901094   -2.042736
C        6.914455    0.022351    1.297106
H        7.293028    0.334618    2.276101
H        6.927586   -1.074215    1.281275
H        7.616791    0.371255    0.534650
C       -3.356149    1.128993   -1.448345
H       -2.344285    0.918626   -1.800372
H       -4.067168    0.624551   -2.107658
H       -3.505964    2.207024   -1.571909
C       -1.647116    0.905949    3.290478
H       -1.381852    1.968833    3.310202
H       -1.957026    0.608789    4.295597
H       -0.737331    0.355493    3.033389
C       -6.164499   -1.025476    2.144142
H       -7.005663   -0.798952    1.482095
H       -6.003467   -2.110175    2.110369
H       -6.458174   -0.772081    3.167583
C       -0.076892    2.503385   -2.775128
H        0.638351    3.175741   -2.305155
C        0.239707    1.199736   -2.894291
H        1.227069    0.828254   -2.647850
H       -0.454744    0.469027   -3.299239
C       -3.420539    3.129971   -4.432304
H       -4.054745    2.680100   -5.191446
C       -2.186554    2.559214   -4.139762
H       -1.862842    1.672216   -4.676785
 
113
TS-1a

SCF (B3PW91) =  	-2823.16363297
E(SCF)+ZPE(0 K)=  	-2822.195760
H(298 K)=  		-2822.135854
G(298 K)=  		-2822.283616
Lowest Frequency = 	-122.6021cm-1

Fe      -0.034616   -0.928614   -0.780839
Al      -0.143903    1.352872   -0.627716
H        0.998846   -0.023049   -0.038791
H       -1.229602   -0.138815   -0.175429
N        1.262980    2.642605   -0.076341
C        1.012489    3.936245    0.142869
C       -0.285737    4.472134    0.158061
H       -0.362515    5.550624    0.222126
C       -1.476928    3.752510    0.302328
N       -1.535969    2.413783    0.245411
C        2.154682    4.880600    0.421302
H        2.762713    4.506815    1.251289
H        1.787965    5.876195    0.674031
H        2.819501    4.962036   -0.443515
C       -2.735030    4.531015    0.591619
H       -3.533289    4.206623   -0.081614
H       -2.570383    5.600751    0.452464
H       -3.084167    4.364759    1.615113
C        2.613152    2.183514    0.068168
C        2.981164    1.576872    1.286967
C        4.276207    1.088341    1.442395
C        5.234119    1.210012    0.429896
C        4.858482    1.852648   -0.745774
C        3.560574    2.336466   -0.955909
C       -2.658986    1.787908    0.882104
C       -3.725009    1.275136    0.124929
C       -4.784411    0.653111    0.788266
C       -4.813748    0.520485    2.178662
C       -3.750726    1.053195    2.907661
C       -2.675011    1.691494    2.284842
P       -1.624879   -2.034512   -1.810288
C       -3.196219   -2.200085   -0.859454
C       -1.393443   -3.810391   -2.295741
C       -2.287554   -1.422711   -3.425677
P        0.060965   -2.048713    1.062850
C        1.707981   -2.100022    1.905983
C       -0.362333   -3.848355    1.209786
P        1.661979   -1.818873   -1.844360
C        2.126787   -3.594932   -1.587754
C        3.291478   -1.027060   -1.550023
C        1.627184   -1.795009   -3.695584
C       -0.998710   -1.373889    2.410081
H        4.550377    0.615539    2.383594
H        5.588794    1.970720   -1.544424
H        3.471618   -0.957260   -0.474970
H        4.113923   -1.559828   -2.039183
H        3.246702   -0.005593   -1.928623
H        2.415434   -3.750864   -0.545589
H        1.278100   -4.245011   -1.806472
H        2.968777   -3.876745   -2.229092
H        1.478163   -0.769436   -4.041537
H        2.559078   -2.183498   -4.120057
H        0.792931   -2.400232   -4.059428
H       -0.623687   -3.891566   -3.067558
H       -1.079819   -4.399179   -1.431838
H       -2.324993   -4.228868   -2.691301
H       -2.697772   -0.420160   -3.301437
H       -1.474306   -1.370724   -4.155199
H       -3.068770   -2.087186   -3.811133
H       -3.527546   -1.208892   -0.549984
H       -3.980179   -2.692958   -1.444226
H       -3.009673   -2.779860    0.048055
H        1.631826   -2.483444    2.929601
H        2.385056   -2.744767    1.339644
H        2.138840   -1.098374    1.912846
H       -1.402104   -4.017934    0.919754
H        0.280162   -4.430065    0.543808
H       -0.223585   -4.204646    2.236627
H       -0.712520   -0.336187    2.590333
H       -2.036581   -1.360863    2.068870
H       -0.913627   -1.945423    3.341242
H       -3.752103    0.969270    3.992884
H       -5.608679    0.258178    0.197090
C       -1.613411    2.985525   -3.334170
C       -2.186682    4.248669   -3.008960
C       -3.429094    4.634613   -3.488620
C       -4.172557    3.793374   -4.328424
H       -3.833818    5.602462   -3.197788
H       -1.636261    4.906224   -2.339564
H       -5.150169    4.093484   -4.694300
C        1.993957    1.509016    2.415303
H        1.104478    0.945591    2.116956
H        2.424460    1.027111    3.296828
H        1.656695    2.510895    2.703222
C        3.250133    2.999225   -2.271817
H        3.444053    2.314137   -3.104964
H        2.212258    3.320265   -2.348906
H        3.892108    3.874178   -2.425428
C        6.615143    0.636108    0.600792
H        6.962752    0.724729    1.634897
H        6.626455   -0.430445    0.344383
H        7.341753    1.135628   -0.046612
C       -3.713158    1.402433   -1.364709
H       -2.778942    1.007312   -1.772113
H       -4.543650    0.861076   -1.824372
H       -3.759075    2.444449   -1.694720
C       -1.569320    2.284254    3.113636
H       -1.738996    3.352036    3.301749
H       -1.492184    1.787778    4.084862
H       -0.610023    2.210225    2.601334
C       -5.946350   -0.200517    2.860623
H       -6.905036    0.012321    2.376906
H       -5.799217   -1.286964    2.822212
H       -6.027625    0.082084    3.914342
C       -0.359786    2.595919   -2.779952
H        0.204726    3.393659   -2.304629
C        0.181834    1.252049   -2.738476
H        1.264738    1.154657   -2.808225
H       -0.318381    0.500101   -3.337515
C       -3.611619    2.566671   -4.699316
H       -4.153504    1.908328   -5.376191
C       -2.365505    2.173699   -4.229281
H       -1.946845    1.230149   -4.565177
 
113
INT-2a

SCF (B3PW91) =  	-2823.19234328
E(SCF)+ZPE(0 K)=  	-2822.221998
H(298 K)=  		-2822.162284
G(298 K)=  		-2822.309950
Lowest Frequency = 	 17.9743cm-1

Fe       0.307793   -1.459311   -0.753710
Al       0.080780    0.860028   -0.219592
H        1.411439   -0.465796   -0.241015
H       -0.891289   -0.649222   -0.121731
N        1.496488    1.975258    0.658215
C        1.249966    3.279596    0.812271
C       -0.047565    3.817481    0.785813
H       -0.126121    4.897514    0.818481
C       -1.240208    3.097860    0.966643
N       -1.302701    1.764136    0.890110
C        2.390712    4.229464    1.083864
H        2.794475    4.062078    2.088222
H        2.060785    5.267454    1.017209
H        3.216991    4.069746    0.385613
C       -2.479109    3.880544    1.320784
H       -3.346461    3.491588    0.780839
H       -2.351028    4.937033    1.077939
H       -2.699386    3.800755    2.390190
C        2.818976    1.508056    0.940432
C        3.181335    1.199742    2.264158
C        4.466989    0.717510    2.522676
C        5.403696    0.531236    1.505267
C        5.029723    0.874039    0.205016
C        3.757726    1.365715   -0.096373
C       -2.419262    1.117887    1.508471
C       -3.471326    0.599102    0.729011
C       -4.521466   -0.063118    1.366256
C       -4.563096   -0.232215    2.752915
C       -3.526828    0.317340    3.504374
C       -2.461754    1.001421    2.910114
P       -1.371758   -2.742791   -1.387398
C       -2.772858   -2.839995   -0.190616
C       -1.152888   -4.562003   -1.682365
C       -2.310261   -2.329299   -2.921863
P        0.597417   -2.391658    1.232410
C        2.296639   -2.215184    1.926927
C        0.294816   -4.172628    1.656287
P        1.900310   -2.560832   -1.796291
C        2.427927   -4.260250   -1.271532
C        3.553983   -1.752631   -1.841107
C        1.659508   -2.903704   -3.598998
C       -0.393379   -1.606678    2.570912
H        4.737541    0.472643    3.547963
H        5.748900    0.759765   -0.603712
H        3.851566   -1.489174   -0.823830
H        4.310177   -2.397704   -2.300748
H        3.478646   -0.828327   -2.415625
H        2.826726   -4.235543   -0.254794
H        1.575320   -4.941624   -1.290182
H        3.205013   -4.648727   -1.938257
H        1.473721   -1.965532   -4.124507
H        2.538720   -3.394340   -4.028829
H        0.788751   -3.547599   -3.742349
H       -0.482906   -4.737470   -2.527017
H       -0.718660   -5.030082   -0.796851
H       -2.114856   -5.039012   -1.897803
H       -2.719548   -1.321309   -2.832982
H       -1.637523   -2.350797   -3.783467
H       -3.127810   -3.039111   -3.083980
H       -3.107060   -1.832382    0.054569
H       -3.608962   -3.420806   -0.594180
H       -2.434883   -3.307958    0.736833
H        2.351246   -2.540381    2.971497
H        3.002824   -2.802378    1.334757
H        2.595340   -1.169393    1.847356
H       -0.754485   -4.429644    1.492519
H        0.908840   -4.820647    1.027474
H        0.538817   -4.366962    2.706270
H       -0.193247   -0.534014    2.560426
H       -1.457843   -1.727905    2.358733
H       -0.160702   -2.010767    3.561990
H       -3.541229    0.217357    4.588442
H       -5.331659   -0.459756    0.757034
C       -1.209936    1.973648   -2.756779
C       -1.493981    3.314000   -2.415543
C       -2.622211    3.972334   -2.888759
C       -3.522739    3.318490   -3.737182
H       -2.808331    5.001363   -2.587681
H       -0.815862    3.824958   -1.735893
H       -4.414404    3.825023   -4.096813
C        2.195168    1.353220    3.386329
H        1.372588    0.640927    3.275814
H        2.667721    1.172369    4.355139
H        1.745570    2.350749    3.407087
C        3.407475    1.749458   -1.503328
H        2.649218    1.073247   -1.904927
H        2.985276    2.758108   -1.556280
H        4.284224    1.707882   -2.154726
C        6.765831   -0.040748    1.796083
H        7.089392    0.189456    2.815703
H        6.761475   -1.133037    1.694029
H        7.520138    0.346668    1.104357
C       -3.468908    0.767390   -0.758690
H       -2.609596    0.257582   -1.203120
H       -4.376801    0.359270   -1.209773
H       -3.377005    1.815866   -1.056260
C       -1.402665    1.607730    3.791001
H       -1.782513    2.502609    4.299227
H       -1.088603    0.904373    4.568793
H       -0.524464    1.903930    3.218786
C       -5.685092   -0.997985    3.402514
H       -6.649297   -0.764139    2.939454
H       -5.532603   -2.079556    3.300710
H       -5.759286   -0.775790    4.471063
C       -0.029253    1.302391   -2.155051
H        0.835370    1.945255   -2.363033
C        0.287503   -0.188436   -2.477553
H        1.275281   -0.214749   -2.960470
H       -0.397391   -0.595017   -3.227113
C       -3.243304    2.008863   -4.119706
H       -3.916631    1.485175   -4.795501
C       -2.103626    1.355162   -3.647748
H       -1.907259    0.339809   -3.974285
 
113
TS-2a

SCF (B3PW91) =  	-2823.19163119
E(SCF)+ZPE(0 K)=  	-2822.221375
H(298 K)=  		-2822.162442
G(298 K)=  		-2822.307722
Lowest Frequency = 	-19.9951cm-1

Fe       0.323465   -1.480032   -0.750976
Al       0.059102    0.846476   -0.217289
H        1.444092   -0.434277   -0.411267
H       -0.812165   -0.692846    0.019709
N        1.431860    1.965290    0.710980
C        1.166120    3.270176    0.858024
C       -0.136369    3.788799    0.845831
H       -0.231277    4.866887    0.893621
C       -1.319516    3.045276    1.009335
N       -1.359353    1.717755    0.881034
C        2.296273    4.237039    1.113232
H        2.646753    4.153799    2.147547
H        1.971055    5.265813    0.947866
H        3.154419    4.022547    0.470427
C       -2.567800    3.795168    1.398820
H       -3.423720    3.452043    0.811130
H       -2.439893    4.868796    1.250878
H       -2.811287    3.620771    2.451941
C        2.740562    1.508563    1.062619
C        3.091906    1.326654    2.413487
C        4.360237    0.822336    2.721519
C        5.289762    0.497710    1.735766
C        4.938569    0.741382    0.405127
C        3.691185    1.256448    0.051826
C       -2.497392    1.029250    1.407029
C       -3.535838    0.617306    0.550782
C       -4.632866   -0.053328    1.092441
C       -4.719185   -0.355314    2.454294
C       -3.679782    0.066392    3.281645
C       -2.576829    0.770260    2.786656
P       -1.390314   -2.828214   -1.093920
C       -2.621354   -2.851474    0.277853
C       -1.177077   -4.660809   -1.298716
C       -2.514076   -2.531927   -2.530988
P        0.948421   -2.327378    1.193261
C        2.740100   -2.154245    1.592329
C        0.698975   -4.075297    1.762010
P        1.758576   -2.579273   -1.993766
C        2.428501   -4.233197   -1.483659
C        3.343982   -1.719856   -2.366897
C        1.230622   -3.048913   -3.706171
C        0.211439   -1.428935    2.619750
H        4.621001    0.675560    3.768225
H        5.662623    0.541359   -0.382461
H        3.795779   -1.391035   -1.427255
H        4.039661   -2.364419   -2.914322
H        3.127922   -0.835086   -2.968898
H        2.995357   -4.147425   -0.554448
H        1.604504   -4.930201   -1.318526
H        3.088406   -4.642622   -2.255801
H        0.849221   -2.169799   -4.228072
H        2.065248   -3.475960   -4.271533
H        0.427744   -3.788001   -3.655029
H       -0.617923   -4.885416   -2.209753
H       -0.625878   -5.067535   -0.448935
H       -2.150386   -5.159255   -1.358262
H       -2.925293   -1.521758   -2.478469
H       -1.945550   -2.619802   -3.460897
H       -3.336194   -3.254879   -2.538834
H       -2.971902   -1.834754    0.455805
H       -3.472880   -3.502159    0.051976
H       -2.141010   -3.200062    1.195081
H        2.948237   -2.388165    2.641721
H        3.333967   -2.816295    0.958426
H        3.038652   -1.128849    1.378971
H       -0.364049   -4.327611    1.775632
H        1.207969   -4.762452    1.081689
H        1.102832   -4.216408    2.770410
H        0.476529   -0.375788    2.510210
H       -0.877899   -1.497220    2.570387
H        0.571149   -1.793953    3.587956
H       -3.727528   -0.143923    4.348796
H       -5.434176   -0.365068    0.425138
C       -1.118003    2.100706   -2.806261
C       -1.223021    3.464029   -2.461030
C       -2.208555    4.285982   -2.995233
C       -3.137861    3.777648   -3.908437
H       -2.260164    5.329575   -2.690978
H       -0.525110    3.863430   -1.728921
H       -3.917974    4.413694   -4.318424
C        2.157685    1.659501    3.546963
H        1.687059    0.756231    3.950100
H        2.707286    2.128959    4.368857
H        1.357969    2.336997    3.245209
C        3.383289    1.576598   -1.380651
H        2.617331    0.900351   -1.766424
H        2.992408    2.593854   -1.487270
H        4.273600    1.479092   -2.007010
C        6.622462   -0.107481    2.086738
H        6.931479    0.159472    3.101768
H        6.577705   -1.202400    2.035435
H        7.406289    0.217673    1.395527
C       -3.447268    0.884599   -0.918964
H       -2.597334    0.346294   -1.349705
H       -4.352687    0.568038   -1.442619
H       -3.270544    1.940489   -1.142076
C       -1.528454    1.273398    3.739542
H       -1.847605    2.209790    4.214387
H       -1.338534    0.550741    4.538469
H       -0.591179    1.474702    3.223552
C       -5.885079   -1.138539    2.996622
H       -6.823270   -0.843881    2.515499
H       -5.752516   -2.212395    2.815749
H       -5.998367   -0.998874    4.075698
C       -0.083937    1.251138   -2.152722
H        0.884625    1.724781   -2.359234
C       -0.003237   -0.266365   -2.475177
H        0.765739   -0.418602   -3.246446
H       -0.936850   -0.601993   -2.931652
C       -3.038363    2.439876   -4.284553
H       -3.741858    2.024916   -5.003789
C       -2.042493    1.621103   -3.750084
H       -1.989707    0.581765   -4.061049
 
113
INT-3a (complex 3a)

SCF (B3PW91) =  	-2823.19615209
E(SCF)+ZPE(0 K)=  	-2822.225568
H(298 K)=  		-2822.165984
G(298 K)=  		-2822.314024
Lowest Frequency = 	 15.4737cm-1

Fe       0.382103   -1.554970   -0.250205
Al      -0.016881    0.782016   -0.184417
H        1.420301   -0.372204   -0.315536
H       -0.463518   -0.750901    0.812535
N        1.120657    2.190598    0.604271
C        0.685901    3.456841    0.649440
C       -0.664451    3.812168    0.558410
H       -0.884067    4.872460    0.578530
C       -1.767648    2.945302    0.674475
N       -1.671244    1.622271    0.558849
C        1.677590    4.571545    0.878482
H        2.021798    4.571417    1.917747
H        1.226029    5.543234    0.671476
H        2.565521    4.449762    0.252990
C       -3.099046    3.568544    1.013239
H       -3.840811    3.352582    0.239365
H       -3.012597    4.650274    1.123341
H       -3.485538    3.149591    1.948123
C        2.473797    1.931787    0.984178
C        2.803847    1.810094    2.345986
C        4.121277    1.500461    2.697607
C        5.120280    1.330802    1.739553
C        4.776817    1.507626    0.395974
C        3.473464    1.811392   -0.001187
C       -2.800682    0.824307    0.930319
C       -3.854823    0.565018    0.040545
C       -4.900872   -0.265303    0.464847
C       -4.939289   -0.825784    1.738688
C       -3.903525   -0.507029    2.622817
C       -2.838419    0.306164    2.240810
P       -1.158688   -3.109561   -0.015544
C       -1.845150   -3.324159    1.685018
C       -0.781292   -4.872365   -0.443926
C       -2.754059   -2.942357   -0.926405
P        1.658989   -2.233190    1.422732
C        3.442942   -1.777055    1.326097
C        1.843880   -4.008970    1.933126
P        1.655050   -2.416606   -1.839025
C        2.567571   -4.017045   -1.605012
C        3.071711   -1.347866   -2.347993
C        0.943905   -2.765497   -3.510769
C        1.257630   -1.509043    3.066824
H        4.368529    1.389024    3.751794
H        5.545811    1.407513   -0.367691
H        3.619630   -1.023699   -1.460936
H        3.745965   -1.859671   -3.043157
H        2.666894   -0.456194   -2.830615
H        3.261959   -3.937565   -0.765898
H        1.862050   -4.822593   -1.391405
H        3.140618   -4.274909   -2.501887
H        0.594958   -1.830636   -3.955206
H        1.695941   -3.215181   -4.166770
H        0.090349   -3.443565   -3.421925
H       -0.549577   -4.938033   -1.511063
H        0.087916   -5.218740    0.118392
H       -1.630942   -5.528925   -0.227418
H       -3.251542   -2.024270   -0.606822
H       -2.565818   -2.879360   -2.000539
H       -3.407166   -3.795978   -0.717462
H       -2.271891   -2.365880    1.989022
H       -2.622859   -4.095064    1.714175
H       -1.056169   -3.588896    2.391776
H        3.965474   -1.983870    2.265853
H        3.934337   -2.328763    0.521191
H        3.508002   -0.712770    1.100044
H        0.883071   -4.417809    2.254350
H        2.204892   -4.609291    1.095882
H        2.553367   -4.098295    2.762787
H        1.337600   -0.426195    2.974791
H        0.228353   -1.758194    3.333295
H        1.940068   -1.855576    3.850386
H       -3.923512   -0.906505    3.635180
H       -5.709053   -0.473886   -0.234228
C       -0.986998    1.603964   -3.078797
C       -0.763685    2.992237   -3.065542
C       -1.457742    3.851758   -3.913263
C       -2.409588    3.346730   -4.802574
C       -2.645666    1.972114   -4.833264
H       -1.268490    4.922363   -3.870440
H       -0.050469    3.390223   -2.346626
H       -2.962592    4.015993   -5.456733
H       -3.384675    1.564037   -5.519904
C        1.783559    2.072647    3.421415
H        0.768621    1.887162    3.067961
H        1.969267    1.458690    4.307392
H        1.822349    3.120951    3.743444
C        3.159569    2.084215   -1.444335
H        3.022979    3.159105   -1.617074
H        3.965603    1.741003   -2.097427
H        2.229964    1.603259   -1.750198
C        6.516101    0.928265    2.133418
H        7.263543    1.349716    1.454141
H        6.757991    1.252911    3.149897
H        6.626915   -0.162856    2.102738
C       -3.920659    1.169943   -1.333104
H       -3.054443    1.790747   -1.557221
H       -3.961196    0.394083   -2.103269
H       -4.824935    1.780570   -1.440544
C       -1.747850    0.652957    3.210531
H       -1.685305    1.735567    3.370546
H       -1.903288    0.170577    4.179116
H       -0.781087    0.332327    2.816517
C       -6.040341   -1.766436    2.148700
H       -6.316715   -1.629147    3.199062
H       -6.938096   -1.627174    1.539325
H       -5.721993   -2.809735    2.030941
C       -0.232991    0.709990   -2.154052
H        0.785452    0.578000   -2.545656
C       -0.803995   -0.674602   -1.789350
H       -0.907878   -1.367872   -2.634629
H       -1.832751   -0.529207   -1.430121
C       -1.940511    1.116854   -3.987210
H       -2.141213    0.048343   -4.006826
 
113
TS-3a

SCF (B3PW91) =  	-2823.14982352
E(SCF)+ZPE(0 K)=  	-2822.182482
H(298 K)=  		-2822.122894
G(298 K)=  		-2822.270278
Lowest Frequency = 	-92.2800cm-1

Fe      -0.005403   -0.715381   -0.617546
Al      -0.576162    1.484315   -0.173635
H        1.028071    0.445612   -0.568723
H       -0.741917   -0.097858    0.671247
N        0.603227    2.902540    0.395147
C        0.204132    4.164199    0.655865
C       -1.130326    4.534283    0.797836
H       -1.327188    5.582224    0.985717
C       -2.236875    3.669261    0.854787
N       -2.156126    2.368830    0.575511
C        1.247687    5.232713    0.865340
H        1.779909    5.081195    1.809879
H        0.788983    6.222320    0.886325
H        2.001297    5.207712    0.074212
C       -3.554644    4.257798    1.287206
H       -4.268154    4.261353    0.458274
H       -3.430026    5.282498    1.639263
H       -3.999541    3.656826    2.085887
C        1.975886    2.597477    0.674503
C        2.338921    2.331929    2.006631
C        3.672400    2.026800    2.290238
C        4.646293    1.990721    1.289334
C        4.257841    2.282440   -0.021322
C        2.935337    2.590120   -0.350433
C       -3.348908    1.580285    0.670869
C       -4.310044    1.600750   -0.357783
C       -5.433982    0.777575   -0.224671
C       -5.625386   -0.052369    0.880244
C       -4.665460   -0.028420    1.895218
C       -3.528539    0.777417    1.812006
P       -1.601636   -2.268937   -0.521664
C       -2.209519   -2.657390    1.172932
C       -1.331589   -3.972541   -1.183443
C       -3.187405   -1.849750   -1.348955
P        1.385887   -1.638020    0.783459
C        3.147825   -1.168814    0.560492
C        1.543379   -3.469215    0.991094
P        1.032124   -1.390170   -2.487102
C        1.966999   -2.983253   -2.545457
C        2.271030   -0.201743   -3.124079
C       -0.016074   -1.581398   -3.988431
C        1.126636   -1.152706    2.536437
H        3.955661    1.811916    3.318721
H        5.004723    2.273406   -0.812592
H        2.969106    0.075165   -2.331161
H        2.810935   -0.597451   -3.990391
H        1.692923    0.681243   -3.416436
H        2.785106   -2.985026   -1.822141
H        1.299174   -3.817291   -2.318335
H        2.388741   -3.131478   -3.544537
H       -0.457651   -0.611561   -4.235853
H        0.586363   -1.926540   -4.834798
H       -0.821726   -2.296996   -3.807908
H       -1.145471   -3.923966   -2.259064
H       -0.466277   -4.433893   -0.704013
H       -2.211371   -4.600663   -1.009792
H       -3.568138   -0.914587   -0.934388
H       -3.017278   -1.703948   -2.418842
H       -3.929157   -2.640525   -1.199663
H       -2.588008   -1.732784    1.611678
H       -3.012555   -3.401118    1.149343
H       -1.394427   -3.031887    1.796062
H        3.779016   -1.580540    1.354502
H        3.514854   -1.518214   -0.406801
H        3.205647   -0.080287    0.569890
H        0.600248   -3.890822    1.346771
H        1.795479   -3.942833    0.041055
H        2.325155   -3.702839    1.721076
H        1.237329   -0.071185    2.601463
H        0.111152   -1.416789    2.840088
H        1.850605   -1.631820    3.203336
H       -4.804684   -0.651468    2.776631
H       -6.172565    0.779600   -1.023927
C       -1.441792    1.801973   -4.252169
C       -1.026738    2.706131   -5.289278
C       -1.592602    2.699038   -6.549514
C       -2.620898    1.801199   -6.892923
C       -3.062174    0.919109   -5.902047
H       -1.228867    3.407657   -7.293968
H       -0.228944    3.414028   -5.063147
H       -3.060557    1.801980   -7.886386
H       -3.868177    0.219298   -6.126069
C        1.317557    2.426662    3.109840
H        0.368828    1.960648    2.827285
H        1.680070    1.956248    4.027566
H        1.082259    3.471924    3.344177
C        2.542706    2.948289   -1.751886
H        2.205601    3.988970   -1.818988
H        3.375000    2.815316   -2.447050
H        1.707782    2.332997   -2.095981
C        6.065576    1.600928    1.604628
H        6.775840    2.088562    0.930244
H        6.336684    1.861842    2.631968
H        6.202460    0.517954    1.494656
C       -4.180090    2.471674   -1.581521
H       -3.192189    2.927778   -1.677832
H       -4.341215    1.888336   -2.493366
H       -4.933260    3.268972   -1.567734
C       -2.520680    0.807112    2.928809
H       -2.326309    1.830990    3.265519
H       -2.864831    0.222664    3.786249
H       -1.560677    0.393724    2.599100
C       -6.810508   -0.977171    0.957283
H       -7.086005   -1.194504    1.993643
H       -7.684481   -0.554064    0.453159
H       -6.586090   -1.934287    0.470209
C       -0.845466    1.785528   -2.979124
H       -0.102851    2.551552   -2.761784
C       -1.281282    0.827354   -1.923978
H       -1.225687   -0.225497   -2.276802
H       -2.348319    0.869640   -1.659617
C       -2.510768    0.915311   -4.625914
H       -2.903608    0.227600   -3.880265
 
113
INT-4a (complex 4a)

SCF (B3PW91) =  	-2823.20662665
E(SCF)+ZPE(0 K)=  	-2822.240427
H(298 K)=  		-2822.179727
G(298 K)=  		-2822.332614
Lowest Frequency = 	 10.8666cm-1

Fe       0.343346   -1.677657    0.203637
Al      -0.185010    0.574799   -0.120713
H        1.306506   -0.535571   -0.246284
H       -0.060691   -0.797760    1.419302
N        0.975590    2.037308    0.576857
C        0.505376    3.284909    0.668550
C       -0.860905    3.595576    0.674378
H       -1.114410    4.648070    0.705958
C       -1.924023    2.693625    0.847152
N       -1.791616    1.370232    0.744093
C        1.473254    4.433129    0.834586
H        1.934477    4.414357    1.827424
H        0.966572    5.391827    0.711446
H        2.289307    4.364734    0.109735
C       -3.264405    3.282366    1.217971
H       -4.039659    2.976173    0.509192
H       -3.221254    4.372015    1.245837
H       -3.581772    2.919862    2.201409
C        2.337491    1.831531    0.951453
C        2.639648    1.728543    2.321219
C        3.967086    1.539973    2.711992
C        5.003052    1.463477    1.779088
C        4.677361    1.585507    0.426626
C        3.360486    1.760715   -0.009324
C       -2.927026    0.577292    1.091781
C       -3.915938    0.293171    0.133762
C       -5.058735   -0.404528    0.537136
C       -5.225381   -0.860627    1.845841
C       -4.209160   -0.595831    2.767620
C       -3.065436    0.123809    2.415489
P       -1.069287   -3.197969    0.895248
C       -1.377274   -3.315634    2.710900
C       -0.824334   -4.992841    0.493904
C       -2.792506   -3.027491    0.288529
P        2.062176   -2.342504    1.384145
C        3.717437   -1.848610    0.750355
C        2.387044   -4.136260    1.724789
P        0.844505   -2.548015   -1.738319
C        1.808867   -4.118744   -1.925858
C        1.842337   -1.452929   -2.832015
C       -0.574199   -2.916043   -2.862315
C        2.163780   -1.713245    3.111223
H        4.194660    1.447602    3.772421
H        5.469835    1.531752   -0.317560
H        2.781211   -1.214999   -2.325558
H        2.050060   -1.915632   -3.802769
H        1.292975   -0.519023   -2.976600
H        2.800012   -3.990249   -1.482245
H        1.304405   -4.935602   -1.405093
H        1.930593   -4.387562   -2.980647
H       -1.188855   -2.015441   -2.936054
H       -0.239329   -3.218324   -3.860213
H       -1.189673   -3.713110   -2.437037
H       -0.883876   -5.126272   -0.589794
H        0.152034   -5.345412    0.827545
H       -1.603942   -5.605274    0.959504
H       -3.182363   -2.074339    0.637510
H       -2.786436   -3.008776   -0.803728
H       -3.436426   -3.839628    0.642533
H       -1.735172   -2.342877    3.053730
H       -2.123100   -4.081399    2.949271
H       -0.445616   -3.547057    3.233666
H        4.527272   -2.168165    1.414851
H        3.871123   -2.283311   -0.241180
H        3.731394   -0.762648    0.650684
H        1.587512   -4.546335    2.347757
H        2.423579   -4.701617    0.791258
H        3.336869   -4.262833    2.255100
H        2.297078   -0.633701    3.065083
H        1.224304   -1.924212    3.627021
H        3.000736   -2.156118    3.661913
H       -4.313782   -0.946958    3.792576
H       -5.829830   -0.615108   -0.201568
C       -0.411036    2.752036   -4.009426
C        0.005767    4.025724   -4.432014
C       -0.178713    4.453717   -5.744849
C       -0.789515    3.613643   -6.674935
C       -1.212395    2.343682   -6.273172
H        0.154949    5.444838   -6.041995
H        0.483046    4.687092   -3.711446
H       -0.936280    3.942232   -7.700214
H       -1.691704    1.680591   -6.989297
C        1.534820    1.825394    3.337294
H        0.710958    1.160682    3.066082
H        1.889376    1.562611    4.337613
H        1.112595    2.836146    3.383245
C        3.052589    1.897975   -1.471442
H        2.711574    2.910105   -1.716826
H        3.932801    1.681565   -2.082691
H        2.243305    1.229405   -1.769777
C        6.421564    1.206412    2.212950
H        7.141065    1.670547    1.531384
H        6.610901    1.589843    3.220199
H        6.634711    0.130192    2.227434
C       -3.735529    0.682954   -1.306230
H       -3.243927    1.651613   -1.422970
H       -3.085001   -0.045691   -1.804648
H       -4.692070    0.700226   -1.835824
C       -1.995465    0.424377    3.425837
H       -1.801210    1.499780    3.499825
H       -2.266704    0.052362    4.417697
H       -1.055063   -0.045885    3.116750
C       -6.437122   -1.663279    2.238563
H       -6.690426   -1.520166    3.293548
H       -7.311088   -1.391234    1.638937
H       -6.259512   -2.735518    2.088306
C       -0.184250    2.347916   -2.611469
H        0.281332    3.129128   -2.006547
C       -0.463071    1.167943   -2.024683
H       -0.900279   -1.115927   -0.541963
H       -0.927540    0.420217   -2.682439
C       -1.026490    1.920443   -4.962013
H       -1.364008    0.930903   -4.665585

117
INT-3b (complex 3b)

SCF (B3PW91) =  	-2937.68066645
E(SCF)+ZPE(0 K)=  	-2936.677230
H(298 K)=  	-2936.615176
G(298 K)=  	-2936.768254
Lowest Frequency = 20.8727cm-1

Fe        0.526288   -1.741905    0.110825
Al        0.131967    0.593209   -0.035897
H        1.567048   -0.569397   -0.039241
H       -0.326343   -0.846924    1.091329
N        1.250653    2.059933    0.669940
C        0.819390    3.326669    0.612910
C       -0.527507    3.676868    0.469432
H       -0.744395    4.736450    0.412751
C       -1.636320    2.821264    0.617923
N       -1.542644    1.493741    0.594333
C        1.811405    4.453188    0.773183
H        2.153708    4.520863    1.810726
H        1.362423    5.409909    0.501106
H        2.700577    4.288817    0.159094
C       -2.972943    3.470698    0.879261
H       -3.692187    3.214666    0.096318
H       -2.881554    4.556505    0.929445
H       -3.391614    3.108818    1.823953
C        2.595903    1.829181    1.092115
C        2.899831    1.812176    2.465309
C        4.210305    1.532884    2.864114
C        5.226843    1.291185    1.940136
C        4.908149    1.361479    0.580861
C        3.612227    1.631955    0.137268
C       -2.688254    0.728391    0.985507
C       -3.725155    0.424949    0.088635
C       -4.790778   -0.364950    0.540536
C       -4.864065   -0.845577    1.845186
C       -3.844273   -0.484288    2.731098
C       -2.761741    0.293442    2.324514
P       -1.022683   -3.268370    0.455970
C       -1.713999   -3.355486    2.166681
C       -0.650706   -5.059349    0.160598
C       -2.616025   -3.162912   -0.467356
P        1.780275   -2.287677    1.847796
C        3.566354   -1.843880    1.737145
C        1.959242   -4.019505    2.494342
P        1.817611   -2.725763   -1.389973
C        2.716392   -4.310367   -1.027861
C        3.249826   -1.705941   -1.953998
C        1.129656   -3.188993   -3.043727
C        1.358577   -1.440668    3.426905
H        4.438212    1.502903    3.928078
H        5.690750    1.201404   -0.158409
H        3.790332   -1.323704   -1.085766
H        3.927991   -2.270872   -2.602737
H        2.858113   -0.847529   -2.502981
H        3.397366   -4.174027   -0.184975
H        2.003011   -5.095607   -0.769294
H        3.302591   -4.634127   -1.894371
H        0.789706   -2.286286   -3.556602
H        1.890254   -3.683918   -3.655854
H        0.273532   -3.858409   -2.920750
H       -0.412588   -5.202969   -0.897498
H        0.213859   -5.366666    0.752263
H       -1.504253   -5.695452    0.418904
H       -3.110394   -2.221277   -0.219884
H       -2.426771   -3.181875   -1.543021
H       -3.273103   -3.995586   -0.195653
H       -2.137469   -2.376006    2.398915
H       -2.495684   -4.118432    2.249534
H       -0.928377   -3.572176    2.893091
H        4.077774   -1.976487    2.696227
H        4.063313   -2.460606    0.984442
H        3.638517   -0.801673    1.426647
H        0.996088   -4.403004    2.838405
H        2.326021   -4.681489    1.707653
H        2.662378   -4.045613    3.333769
H        1.435384   -0.367937    3.252808
H        0.327075   -1.672424    3.700335
H        2.032871   -1.723426    4.242483
H       -3.891982   -0.819194    3.765736
H       -5.585742   -0.607951   -0.162542
C       -0.817702    1.159365   -2.991574
C       -0.717352    2.555561   -3.022502
C       -1.431690    3.339337   -3.931890
C       -2.288773    2.723078   -4.847878
C       -2.406113    1.328236   -4.842030
H       -1.324336    4.418671   -3.903064
H       -0.082206    3.043393   -2.286220
H       -3.077598    0.863027   -5.558745
C        1.856486    2.152055    3.496116
H        0.851748    1.909724    3.146998
H        2.041514    1.629583    4.438980
H        1.864914    3.226943    3.716961
C        3.323189    1.788131   -1.328489
H        3.206872    2.847015   -1.591636
H        4.133553    1.380602   -1.937831
H        2.390322    1.296675   -1.608244
C        6.614840    0.921819    2.390207
H        7.374426    1.279330    1.688167
H        6.842136    1.334828    3.377620
H        6.721732   -0.168000    2.458544
C       -3.754362    0.935938   -1.324338
H       -2.896062    1.563108   -1.561265
H       -3.744860    0.109464   -2.041036
H       -4.670155    1.511054   -1.504144
C       -1.691330    0.690530    3.297986
H       -1.615605    1.780511    3.385467
H       -1.880935    0.278087    4.292503
H       -0.719740    0.328774    2.953764
C       -5.985584   -1.747257    2.286133
H       -6.271580   -1.555617    3.325307
H       -6.873781   -1.622517    1.659760
H       -5.683885   -2.800121    2.221536
C       -0.053388    0.352395   -1.991878
H        0.958792    0.164054   -2.377830
C       -0.642284   -0.990730   -1.506627
H       -0.746669   -1.757852   -2.285260
H       -1.672698   -0.804060   -1.171909
C       -1.679092    0.570066   -3.933089
H       -1.795733   -0.511119   -3.929232
O       -3.052071    3.383505   -5.772558
C       -2.963344    4.791674   -5.808084
H       -1.943820    5.132943   -6.036180
H       -3.634145    5.121332   -6.604008
H       -3.283378    5.246984   -4.860210
 
117
TS-3b

SCF (B3PW91) =  	-2937.62913732
E(SCF)+ZPE(0 K)=  	-2936.629628
H(298 K)=  	-2936.567237
G(298 K)=  	-2936.721688
Lowest Frequency = -112.5087cm-1

Fe       -0.010243   -0.694399   -0.627113
Al       -0.576577    1.500979   -0.152605
H        1.024834    0.464692   -0.565002
H       -0.743022   -0.093674    0.670716
N        0.605022    2.908018    0.437936
C        0.207222    4.165686    0.721638
C       -1.126981    4.532527    0.873195
H       -1.323799    5.577307    1.078270
C       -2.233528    3.666785    0.918778
N       -2.154171    2.369873    0.619872
C        1.251769    5.231101    0.941193
H        1.795390    5.062718    1.876370
H        0.792446    6.219688    0.986110
H        1.996441    5.222270    0.141057
C       -3.549281    4.248376    1.366860
H       -4.270232    4.258912    0.544462
H       -3.423848    5.269646    1.728532
H       -3.986316    3.638669    2.163367
C        1.978282    2.598172    0.706373
C        2.348600    2.314259    2.032769
C        3.683249    2.003849    2.304754
C        4.651497    1.979682    1.297914
C        4.256031    2.288915   -0.006573
C        2.932088    2.602793   -0.323924
C       -3.346420    1.580408    0.711573
C       -4.315056    1.616254   -0.309664
C       -5.438510    0.791843   -0.181201
C       -5.622360   -0.054722    0.912541
C       -4.655767   -0.045585    1.921200
C       -3.519254    0.761558    1.842354
P       -1.608696   -2.245782   -0.546889
C       -2.208378   -2.659554    1.144814
C       -1.345759   -3.940148   -1.235201
C       -3.198550   -1.813033   -1.359669
P        1.383972   -1.637958    0.756347
C        3.146415   -1.169734    0.533879
C        1.539612   -3.472256    0.937591
P        1.019372   -1.344171   -2.508180
C        1.946379   -2.940814   -2.595123
C        2.263482   -0.152994   -3.130101
C       -0.033506   -1.504114   -4.009735
C        1.132407   -1.176987    2.517036
H        3.972027    1.774759    3.328650
H        4.998390    2.289102   -0.802178
H        2.964561    0.109170   -2.334796
H        2.799622   -0.538127   -4.003555
H        1.687295    0.736410   -3.406959
H        2.767185   -2.956967   -1.875007
H        1.276052   -3.775544   -2.378297
H        2.363880   -3.075447   -3.597935
H       -0.466583   -0.525555   -4.236722
H        0.563976   -1.838357   -4.863972
H       -0.844085   -2.216600   -3.839441
H       -1.164921   -3.876094   -2.310953
H       -0.479082   -4.410259   -0.766788
H       -2.225983   -4.568999   -1.066418
H       -3.570540   -0.877512   -0.938054
H       -3.035095   -1.663672   -2.430135
H       -3.944066   -2.599985   -1.208866
H       -2.581434   -1.741060    1.600560
H       -3.013812   -3.400430    1.113905
H       -1.390898   -3.046537    1.757099
H        3.779260   -1.593511    1.320237
H        3.509299   -1.507482   -0.439132
H        3.207079   -0.081549    0.557408
H        0.597343   -3.897594    1.290991
H        1.786697   -3.932112   -0.020480
H        2.324143   -3.717757    1.660728
H        1.243293   -0.096419    2.596288
H        0.118202   -1.445292    2.821266
H        1.859134   -1.665268    3.174256
H       -4.788990   -0.681784    2.794140
H       -6.182432    0.805615   -0.975399
C       -1.466965    1.866439   -4.227665
C       -1.065833    2.764775   -5.266071
C       -1.650130    2.781127   -6.525183
C       -2.689274    1.893312   -6.843574
C       -3.124810    1.007836   -5.855484
H       -1.284521    3.493602   -7.259811
H       -0.257389    3.465245   -5.057946
H       -3.941443    0.329442   -6.095761
C        1.333202    2.394234    3.142583
H        0.382067    1.934908    2.857220
H        1.699235    1.908665    4.051000
H        1.101446    3.436254    3.394287
C        2.531086    2.979125   -1.718065
H        2.184862    4.017774   -1.767590
H        3.361696    2.863285   -2.418382
H        1.699693    2.362258   -2.068574
C        6.071954    1.583839    1.600273
H        6.778838    2.075094    0.924949
H        6.350798    1.835916    2.627781
H        6.205463    0.501424    1.480911
C       -4.192774    2.505907   -1.520761
H       -3.201964    2.954984   -1.621925
H       -4.372488    1.939105   -2.439340
H       -4.938081    3.309986   -1.484120
C       -2.504355    0.775607    2.953028
H       -2.308849    1.794707    3.303360
H       -2.842554    0.178269    3.803964
H       -1.546060    0.368351    2.611130
C       -6.806698   -0.981028    0.983359
H       -7.073583   -1.216423    2.018036
H       -7.684936   -0.549495    0.493937
H       -6.586355   -1.929503    0.477823
C       -0.850132    1.832644   -2.957511
H       -0.103391    2.594163   -2.740583
C       -1.286166    0.869405   -1.910787
H       -1.249757   -0.182371   -2.272559
H       -2.349776    0.920522   -1.629242
C       -2.548998    0.995567   -4.591337
H       -2.938927    0.305008   -3.847577
O       -3.337555    1.824430   -8.067827
C       -2.904459    2.711725   -9.065392
H       -1.845631    2.559983   -9.328586
H       -3.517015    2.513999   -9.949184
H       -3.036247    3.765608   -8.773427
 
117
INT-4b (complex 4b)

SCF (B3PW91) =  	-2937.69224188
E(SCF)+ZPE(0 K)=  	-2936.693397
H(298 K)=  	-2936.630131
G(298 K)=  	-2936.788609
Lowest Frequency = 11.0938cm-1

Fe        0.416241   -1.820593    0.579785
Al       -0.152189    0.409926    0.169065
H        1.348264   -0.688079    0.048446
H        0.041713   -0.894020    1.769289
N        1.012913    1.914949    0.760903
C        0.529926    3.159904    0.811871
C       -0.839250    3.454462    0.854142
H       -1.105805    4.504204    0.846803
C       -1.882769    2.548684    1.108402
N       -1.736012    1.223806    1.061225
C        1.487911    4.325750    0.889121
H        1.984058    4.359280    1.864580
H        0.964572    5.271702    0.739581
H        2.278640    4.232530    0.139419
C       -3.216676    3.137786    1.501601
H       -4.012345    2.792472    0.834618
H       -3.186721    4.228070    1.481268
H       -3.494627    2.814363    2.510273
C        2.389272    1.741630    1.096157
C        2.740217    1.706393    2.457749
C        4.082577    1.551052    2.810046
C        5.086610    1.442983    1.845866
C        4.712708    1.497936    0.501562
C        3.379355    1.637409    0.104387
C       -2.847745    0.433532    1.483411
C       -3.865754    0.095700    0.574460
C       -4.983500   -0.598666    1.047730
C       -5.097293   -1.000402    2.379698
C       -4.053358   -0.682664    3.252444
C       -2.933430    0.036167    2.829333
P       -0.953162   -3.324133    1.384172
C       -1.204222   -3.360878    3.211856
C       -0.697080   -5.133130    1.059422
C       -2.696029   -3.204170    0.822926
P        2.182413   -2.411073    1.727515
C        3.808343   -1.925289    1.015991
C        2.544317   -4.183576    2.136198
P        0.865090   -2.768743   -1.338471
C        1.844391   -4.334286   -1.489431
C        1.810886   -1.711001   -2.512151
C       -0.584545   -3.205068   -2.396751
C        2.333844   -1.704138    3.420368
H        4.347736    1.510848    3.864989
H        5.479615    1.418294   -0.266699
H        2.763676   -1.441065   -2.049571
H        1.990865   -2.213098   -3.468775
H        1.245004   -0.790287   -2.676768
H        2.846356   -4.175597   -1.081306
H        1.366408   -5.134743   -0.920351
H        1.938460   -4.645592   -2.535335
H       -1.214231   -2.316768   -2.490246
H       -0.278825   -3.548073   -3.390855
H       -1.173861   -3.989929   -1.915389
H       -0.787746   -5.317766   -0.014615
H        0.293302   -5.459043    1.378651
H       -1.454385   -5.731950    1.576737
H       -3.088246   -2.239536    1.135938
H       -2.722432   -3.239660   -0.268620
H       -3.318336   -4.005429    1.235591
H       -1.558209   -2.375733    3.521505
H       -1.936616   -4.119540    3.507755
H       -0.255116   -3.563151    3.714915
H        4.644870   -2.207803    1.664043
H        3.933411   -2.398284    0.038033
H        3.804670   -0.844312    0.871949
H        1.771322   -4.575660    2.802690
H        2.558585   -4.789433    1.227752
H        3.512572   -4.274320    2.639897
H        2.434635   -0.624592    3.322435
H        1.421100   -1.916648    3.981603
H        3.203156   -2.100697    3.956046
H       -4.116661   -0.990678    4.294516
H       -5.776733   -0.851039    0.346488
C       -0.528672    2.388221   -3.811462
C       -0.156185    3.640426   -4.317040
C       -0.378868    4.007776   -5.644760
C       -0.995096    3.103087   -6.512670
C       -1.379170    1.842657   -6.030127
H       -0.070119    4.990238   -5.984392
H        0.325062    4.353689   -3.650679
H       -1.858271    1.151843   -6.717702
C        1.670481    1.839300    3.506729
H        0.844028    1.156913    3.294063
H        2.062055    1.624036    4.504626
H        1.240491    2.847732    3.523076
C        3.020033    1.703731   -1.350961
H        2.671994    2.703956   -1.633204
H        3.878100    1.455772   -1.981499
H        2.199668    1.024317   -1.588169
C        6.522467    1.222742    2.241302
H        7.212076    1.657316    1.511081
H        6.742835    1.660446    3.219735
H        6.748434    0.150899    2.304450
C       -3.741025    0.424564   -0.886323
H       -3.264864    1.392042   -1.061286
H       -3.098985   -0.317428   -1.375850
H       -4.715674    0.408778   -1.381871
C       -1.833642    0.395202    3.787087
H       -1.657235    1.475974    3.811290
H       -2.061950    0.058860    4.802245
H       -0.896621   -0.070928    3.462025
C       -6.282277   -1.801881    2.849019
H       -6.500446   -1.617442    3.905444
H       -7.180800   -1.567496    2.270134
H       -6.093974   -2.877054    2.737729
C       -0.256708    2.059278   -2.403492
H        0.216675    2.876147   -1.853605
C       -0.501355    0.907977   -1.747830
H       -0.859095   -1.305886   -0.145418
H       -0.976507    0.122189   -2.351733
C       -1.149436    1.497980   -4.709550
H       -1.457487    0.516329   -4.359895
O       -1.265662    3.341249   -7.826439
C       -0.895702    4.597880   -8.359384
H        0.188490    4.762912   -8.297949
H       -1.195002    4.583493   -9.408763
H       -1.411362    5.423630   -7.850785

116
INT-3c (complex 3c)

SCF (B3PW91) =  	-3160.11960507
E(SCF)+ZPE(0 K)=  	-3159.143882
H(298 K)=  	-3159.080673
G(298 K)=  	-3159.238733
Lowest Frequency = 11.2944cm-1

Fe        0.646519   -1.773153    0.406694
Al        0.207576    0.550026    0.382606
H        1.667861   -0.577952    0.305589
H       -0.227590   -0.945827    1.428560
N        1.322745    2.021289    1.077632
C        0.860475    3.277606    1.032068
C       -0.497430    3.595894    0.906316
H       -0.738638    4.649977    0.846882
C       -1.582377    2.719152    1.092504
N       -1.458515    1.392196    1.076004
C        1.823774    4.426409    1.203010
H        2.132443    4.510311    2.250279
H        1.360647    5.370201    0.910299
H        2.733874    4.277209    0.616883
C       -2.925086    3.336622    1.392860
H       -3.668716    3.037445    0.649179
H       -2.865332    4.425496    1.409950
H       -3.291516    2.989283    2.364521
C        2.676360    1.812763    1.489984
C        2.992682    1.779396    2.860120
C        4.308873    1.504502    3.244825
C        5.321513    1.288259    2.311532
C        4.993350    1.385360    0.956028
C        3.692174    1.650710    0.526482
C       -2.559084    0.597422    1.533270
C       -3.614761    0.227172    0.686347
C       -4.624701   -0.601152    1.193935
C       -4.629153   -1.049993    2.511567
C       -3.596135   -0.618786    3.350375
C       -2.564903    0.193787    2.884216
P       -0.875104   -3.341572    0.683744
C       -1.601728   -3.468430    2.375334
C       -0.461270   -5.118814    0.364995
C       -2.446829   -3.249634   -0.278258
P        1.908625   -2.345669    2.130359
C        3.687005   -1.869496    2.032868
C        2.104604   -4.086883    2.741953
P        1.954930   -2.694360   -1.119671
C        2.889765   -4.262828   -0.784211
C        3.358136   -1.629186   -1.670414
C        1.268025   -3.148375   -2.776141
C        1.472036   -1.529288    3.720530
H        4.543671    1.460873    4.306824
H        5.773160    1.252204    0.208615
H        3.890456   -1.248085   -0.796453
H        4.049011   -2.165491   -2.329755
H        2.944356   -0.772340   -2.205868
H        3.567407   -4.126856    0.061235
H        2.193920   -5.068053   -0.539915
H        3.482741   -4.557954   -1.656189
H        0.920186   -2.245156   -3.282459
H        2.030961   -3.632429   -3.393894
H        0.416945   -3.824929   -2.657555
H       -0.203699   -5.242194   -0.690965
H        0.398556   -5.419979    0.966409
H       -1.306864   -5.774415    0.599086
H       -2.971713   -2.329999   -0.011555
H       -2.230293   -3.230036   -1.348723
H       -3.088176   -4.106753   -0.048845
H       -2.045976   -2.500215    2.616275
H       -2.370117   -4.247190    2.430092
H       -0.826331   -3.682044    3.113975
H        4.200289   -2.025542    2.987347
H        4.196128   -2.449552    1.259661
H        3.740077   -0.815606    1.759273
H        1.143796   -4.485288    3.075938
H        2.479592   -4.729366    1.942943
H        2.805932   -4.122991    3.582403
H        1.553005   -0.453255    3.565513
H        0.437381   -1.764596    3.978518
H        2.138776   -1.826763    4.536949
H       -3.590043   -0.929638    4.393450
H       -5.433086   -0.896290    0.527098
C       -0.686112    1.254833   -2.569195
C       -0.302241    2.600266   -2.745329
C       -0.951784    3.433159   -3.642977
C       -2.021257    2.944118   -4.402916
C       -2.418699    1.615304   -4.252346
H       -0.640357    4.467504   -3.757386
H        0.510081    2.987496   -2.134846
H       -3.241492    1.230253   -4.847680
C        1.964399    2.102630    3.910980
H        0.949514    1.963061    3.539199
H        2.100188    1.490109    4.807218
H        2.052919    3.150636    4.223677
C        3.399425    1.841809   -0.933874
H        3.256184    2.904426   -1.166857
H        4.218727    1.472251   -1.555114
H        2.480579    1.334647   -1.226889
C        6.716082    0.924362    2.744894
H        7.467911    1.317113    2.053417
H        6.940331    1.306566    3.745221
H        6.839256   -0.165413    2.775045
C       -3.723238    0.720236   -0.728202
H       -2.861820    1.316426   -1.024513
H       -3.798891   -0.114385   -1.431746
H       -4.625471    1.330375   -0.854818
C       -1.477183    0.661034    3.804255
H       -1.462864    1.754439    3.881449
H       -1.594285    0.247385    4.809196
H       -0.502748    0.356974    3.417611
C       -5.690269   -1.989929    3.017006
H       -5.970221   -1.762231    4.050555
H       -6.593856   -1.947001    2.402023
H       -5.329394   -3.025840    2.999757
C        0.028807    0.400564   -1.596344
H        1.070790    0.292299   -1.924117
C       -0.526578   -0.973524   -1.188627
H       -0.602881   -1.698542   -2.010017
H       -1.563378   -0.833697   -0.851414
C       -1.753437    0.786181   -3.355065
H       -2.064759   -0.248526   -3.244752
C       -2.774611    3.863244   -5.305643
F       -3.750143    4.543172   -4.650574
F       -1.975843    4.801721   -5.863644
F       -3.385798    3.207661   -6.317305
 
116
TS-3c

SCF (B3PW91) =  	-3160.08271836
E(SCF)+ZPE(0 K)=  	-3159.109777
H(298 K)=  	-3159.046607
G(298 K)=  	-3159.203775
Lowest Frequency = -48.2617cm-1

Fe        0.000632   -0.710613   -0.618753
Al       -0.578425    1.477298   -0.155601
H        1.029714    0.453333   -0.574580
H       -0.726237   -0.106831    0.681812
N        0.600359    2.898228    0.401568
C        0.200001    4.158965    0.666127
C       -1.134254    4.526712    0.815313
H       -1.331471    5.573472    1.009001
C       -2.238820    3.659821    0.876192
N       -2.157868    2.361218    0.587762
C        1.242447    5.227941    0.877816
H        1.773959    5.074088    1.822369
H        0.782691    6.216910    0.901377
H        1.996649    5.205902    0.087313
C       -3.554255    4.243526    1.321031
H       -4.270938    4.257877    0.495074
H       -3.427486    5.263794    1.684788
H       -3.996301    3.633109    2.114030
C        1.973656    2.594391    0.683541
C        2.331707    2.323649    2.016015
C        3.664868    2.021237    2.303797
C        4.643669    1.994858    1.307470
C        4.260204    2.293006   -0.003218
C        2.937871    2.596560   -0.336598
C       -3.350373    1.570960    0.681165
C       -4.313988    1.599621   -0.344781
C       -5.436099    0.773000   -0.216924
C       -5.624018   -0.066282    0.881229
C       -4.661791   -0.049477    1.894598
C       -3.526221    0.758260    1.816040
P       -1.590078   -2.275510   -0.514042
C       -2.180236   -2.671614    1.184532
C       -1.318773   -3.973426   -1.187975
C       -3.186114   -1.859828   -1.323242
P        1.405816   -1.638384    0.768951
C        3.164641   -1.164487    0.535459
C        1.566790   -3.469893    0.965333
P        1.033244   -1.376173   -2.497055
C        1.957348   -2.974157   -2.569932
C        2.285283   -0.196767   -3.129020
C       -0.021770   -1.547323   -3.996506
C        1.155892   -1.161274    2.525056
H        3.944278    1.802350    3.332429
H        5.010799    2.291933   -0.790933
H        2.980852    0.074985   -2.332145
H        2.828162   -0.600904   -3.989425
H        1.726113    0.693602   -3.431314
H        2.780677   -2.983010   -1.852646
H        1.287459   -3.806144   -2.342488
H        2.371472   -3.119197   -3.572562
H       -0.453970   -0.571587   -4.236472
H        0.574161   -1.892583   -4.847135
H       -0.833614   -2.256497   -3.817871
H       -1.145159   -3.917565   -2.265409
H       -0.446684   -4.434363   -0.720818
H       -2.193977   -4.606139   -1.008502
H       -3.567868   -0.928482   -0.901274
H       -3.030635   -1.711608   -2.395002
H       -3.921736   -2.654998   -1.167907
H       -2.564323   -1.751327    1.627507
H       -2.976629   -3.422438    1.165122
H       -1.357814   -3.039847    1.801493
H        3.800279   -1.573609    1.327114
H        3.528242   -1.515569   -0.432539
H        3.220431   -0.075814    0.543173
H        0.627536   -3.895149    1.326614
H        1.812708   -3.938807    0.011475
H        2.354574   -3.705011    1.688190
H        1.272800   -0.080852    2.595926
H        0.140816   -1.422243    2.832516
H        1.880889   -1.647813    3.185260
H       -4.799128   -0.679178    2.771503
H       -6.176621    0.781376   -1.014231
C       -1.495390    1.850945   -4.197710
C       -1.103821    2.795405   -5.215341
C       -1.697422    2.836447   -6.452956
C       -2.735409    1.941651   -6.801506
C       -3.160575    1.023118   -5.828265
H       -1.357646    3.562497   -7.188571
H       -0.298526    3.492104   -4.985537
H       -3.968287    0.335090   -6.069105
C        1.305765    2.411439    3.115624
H        0.362366    1.935029    2.832432
H        1.669931    1.947369    4.035837
H        1.059453    3.454990    3.345925
C        2.550934    2.958235   -1.738969
H        2.205887    3.996242   -1.805002
H        3.387731    2.833632   -2.430145
H        1.723726    2.336023   -2.087036
C        6.062942    1.609133    1.627254
H        6.774242    2.102357    0.958152
H        6.328452    1.866430    2.656903
H        6.204104    0.527173    1.513047
C       -4.189525    2.483470   -1.559614
H       -3.198745    2.931688   -1.660790
H       -4.368127    1.913271   -2.476321
H       -4.934220    3.287968   -1.528312
C       -2.518282    0.782273    2.933032
H       -2.324340    1.804423    3.275058
H       -2.862718    0.193662    3.787409
H       -1.557862    0.370356    2.602592
C       -6.807532   -0.993313    0.953959
H       -7.094293   -1.200770    1.989280
H       -7.676534   -0.577931    0.435353
H       -6.574448   -1.954769    0.479752
C       -0.872796    1.788641   -2.951689
H       -0.096506    2.522382   -2.741073
C       -1.295216    0.806894   -1.905369
H       -1.237859   -0.234125   -2.279122
H       -2.361261    0.852339   -1.645333
C       -2.575638    0.972107   -4.578522
H       -2.940324    0.248208   -3.854547
C       -3.417467    2.052651   -8.100654
F       -4.415450    2.994358   -8.134891
F       -2.576791    2.411644   -9.109950
F       -4.017855    0.894495   -8.483725
 
116
INT-4c (complex 4c)

SCF (B3PW91) =  	-3160.12724513
E(SCF)+ZPE(0 K)=  	-3159.156244
H(298 K)=  	-3159.091871
G(298 K)=  	-3159.254929
Lowest Frequency = 6.9903cm-1

Fe        0.589134   -1.852244    0.914052
Al        0.021483    0.381632    0.556709
H        1.521407   -0.710680    0.399050
H        0.211562   -0.942948    2.118301
N        1.179363    1.879973    1.170121
C        0.694388    3.123782    1.236212
C       -0.675537    3.416407    1.270053
H       -0.942740    4.465950    1.277740
C       -1.720496    2.506354    1.502117
N       -1.572198    1.182160    1.435676
C        1.650116    4.289273    1.339383
H        2.136308    4.309418    2.320155
H        1.127136    5.236683    1.198384
H        2.448843    4.207828    0.596820
C       -3.057312    3.088106    1.895447
H       -3.849646    2.748702    1.221588
H       -3.029510    4.178551    1.887815
H       -3.338596    2.752714    2.899269
C        2.554776    1.704081    1.510070
C        2.900351    1.650124    2.872259
C        4.241901    1.492339    3.226839
C        5.249733    1.400298    2.265004
C        4.880846    1.474250    0.920174
C        3.548666    1.616600    0.520611
C       -2.685104    0.384254    1.841372
C       -3.697877    0.057800    0.922688
C       -4.816930   -0.644644    1.380360
C       -4.936714   -1.064863    2.706148
C       -3.897605   -0.757893    3.588461
C       -2.776564   -0.031654    3.181203
P       -0.781319   -3.369466    1.694637
C       -1.035687   -3.431113    3.520903
C       -0.521963   -5.172726    1.344532
C       -2.522683   -3.241935    1.131074
P        2.354029   -2.459918    2.058662
C        3.980800   -1.961312    1.358585
C        2.715903   -4.237532    2.442171
P        1.041231   -2.775505   -1.015786
C        2.022139   -4.337468   -1.186329
C        1.988786   -1.701802   -2.174062
C       -0.406453   -3.197640   -2.082427
C        2.498351   -1.776160    3.761288
H        4.503384    1.437573    4.281991
H        5.650727    1.407894    0.153707
H        2.940811   -1.437856   -1.706584
H        2.170774   -2.191480   -3.136669
H        1.424267   -0.778811   -2.329385
H        3.023991   -4.182738   -0.776517
H        1.545155   -5.145468   -0.627291
H        2.116273   -4.635509   -2.236030
H       -1.039707   -2.310380   -2.161108
H       -0.098730   -3.522817   -3.081843
H       -0.993689   -3.992644   -1.615538
H       -0.612111   -5.343069    0.268120
H        0.468678   -5.501445    1.659844
H       -1.278578   -5.779530    1.853341
H       -2.916633   -2.282833    1.458515
H       -2.546867   -3.260545    0.039077
H       -3.144950   -4.050140    1.529855
H       -1.391564   -2.450836    3.843538
H       -1.767964   -4.194507    3.804437
H       -0.087673   -3.639492    4.023479
H        4.815768   -2.253014    2.004470
H        4.109233   -2.418973    0.373819
H        3.976560   -0.878161    1.231627
H        1.942015   -4.640023    3.101308
H        2.733470   -4.830527    1.525379
H        3.682996   -4.334052    2.946899
H        2.601640   -0.695554    3.678306
H        1.582993   -1.994718    4.315833
H        3.364748   -2.181295    4.295150
H       -3.965856   -1.080350    4.625786
H       -5.606340   -0.888255    0.671828
C       -0.361903    2.425091   -3.395563
C       -0.019714    3.703087   -3.870488
C       -0.256011    4.078711   -5.187854
C       -0.842650    3.173159   -6.071061
C       -1.192548    1.895641   -5.622494
H        0.020626    5.069243   -5.534652
H        0.442628    4.411869   -3.187514
H       -1.643893    1.189199   -6.312468
C        1.827142    1.765266    3.919867
H        1.004382    1.081378    3.697781
H        2.217368    1.539677    4.915936
H        1.392372    2.771344    3.947579
C        3.193539    1.701410   -0.934826
H        2.818231    2.696329   -1.199543
H        4.060341    1.489039   -1.566259
H        2.394558    1.002302   -1.187758
C        6.684665    1.178117    2.662479
H        7.375643    1.627635    1.942732
H        6.899494    1.599464    3.649225
H        6.913913    0.106102    2.707818
C       -3.566096    0.407640   -0.532658
H       -3.100263    1.383158   -0.690777
H       -2.913990   -0.322093   -1.027470
H       -4.536917    0.389050   -1.035371
C       -1.682148    0.315415    4.149592
H       -1.505892    1.395754    4.188639
H       -1.916223   -0.033672    5.159042
H       -0.742938   -0.146456    3.824854
C       -6.123175   -1.873813    3.158418
H       -6.345098   -1.706174    4.216802
H       -7.019598   -1.630377    2.580081
H       -5.934123   -2.946990    3.030656
C       -0.083060    2.080296   -1.993324
H        0.382995    2.891784   -1.431099
C       -0.324315    0.916538   -1.359079
H       -0.684293   -1.326553    0.192453
H       -0.796139    0.139901   -1.976450
C       -0.953563    1.530124   -4.306555
H       -1.226557    0.532892   -3.974439
C       -1.158902    3.579575   -7.476442
F       -2.429656    4.030816   -7.597900
F       -0.354642    4.570267   -7.915805
F       -1.036605    2.548944   -8.341193
 
112
INT-1d

SCF (B3PW91) =  	-2839.19724712
E(SCF)+ZPE(0 K)=  	-2838.241142
H(298 K)=  	-2838.179819
G(298 K)=  	-2838.333510
Lowest Frequency = 13.2424cm-1

Fe        0.107643   -1.230487   -0.178566
Al       -0.327472    0.911398   -0.575387
H        1.144757   -0.190492    0.294155
H       -0.965131   -0.486686    0.665926
N        0.852852    2.500035   -0.330459
C        0.468727    3.779026   -0.276276
C       -0.871324    4.181380   -0.232054
H       -1.053882    5.247021   -0.241631
C       -1.986986    3.360308   -0.054657
N       -1.931403    2.023566   -0.082959
C        1.508823    4.868903   -0.193479
H        2.122771    4.742593    0.704244
H        1.039435    5.853186   -0.163690
H        2.188100    4.830910   -1.048913
C       -3.297641    4.045721    0.245918
H       -4.076115    3.734974   -0.454944
H       -3.192011    5.130068    0.190438
H       -3.649832    3.777381    1.247426
C        2.254657    2.239528   -0.177043
C        2.758533    1.960537    1.104685
C        4.126592    1.723279    1.250806
C        5.003141    1.772716    0.164077
C        4.473554    2.057364   -1.095305
C        3.106939    2.271701   -1.290563
C       -3.085840    1.312079    0.378775
C       -4.128321    0.954781   -0.489005
C       -5.217462    0.239250    0.020382
C       -5.303275   -0.114866    1.365493
C       -4.266181    0.281926    2.217001
C       -3.160152    0.989250    1.749018
P       -1.549755   -2.419000   -0.906570
C       -2.951033   -2.631037    0.275823
C       -1.344300   -4.188085   -1.437847
C       -2.475438   -1.810073   -2.385991
P        0.629614   -2.233471    1.632772
C        2.381416   -2.067674    2.212687
C        0.421115   -4.066734    1.852949
P        1.649040   -1.981335   -1.498672
C        2.236463   -3.741974   -1.352739
C        3.292662   -1.155169   -1.427068
C        1.375073   -1.930486   -3.330506
C       -0.244302   -1.674777    3.164296
H        4.517819    1.502204    2.242270
H        5.135759    2.084239   -1.958629
H        3.613848   -1.078413   -0.386045
H        4.050501   -1.681069   -2.018519
H        3.182165   -0.138324   -1.799281
H        2.701609   -3.880346   -0.372665
H        1.395706   -4.433627   -1.428921
H        2.974328   -3.986867   -2.125054
H        1.195048   -0.889259   -3.608369
H        2.229318   -2.323774   -3.894347
H        0.480952   -2.506634   -3.584888
H       -0.697800   -4.234782   -2.318929
H       -0.875331   -4.764751   -0.636936
H       -2.308644   -4.643562   -1.689275
H       -2.852352   -0.818664   -2.139572
H       -1.779724   -1.705241   -3.222176
H       -3.307605   -2.465938   -2.670934
H       -3.267820   -1.639748    0.600852
H       -3.799695   -3.166675   -0.164272
H       -2.595690   -3.176720    1.154552
H        2.537843   -2.500715    3.207439
H        3.047282   -2.562646    1.500412
H        2.637861   -1.004796    2.221972
H       -0.638610   -4.321163    1.759764
H        0.966476   -4.595457    1.067778
H        0.780263   -4.406302    2.831311
H        0.021538   -0.632923    3.357238
H       -1.321804   -1.715409    2.984416
H        0.015589   -2.279904    4.040605
H       -4.318862    0.029036    3.274238
H       -6.017802   -0.047225   -0.659409
C       -0.918664    3.867286   -3.803280
C       -0.458022    6.001674   -3.080749
C       -1.798878    6.277781   -2.819559
C       -2.733468    5.277378   -3.080966
H        0.303380    6.757655   -2.894279
H       -2.097165    7.246491   -2.431424
H       -3.792086    5.446215   -2.905068
C        1.831482    1.904589    2.285094
H        1.152179    1.051300    2.172108
H        2.383697    1.785160    3.221095
H        1.208607    2.802097    2.359791
C        2.540414    2.468103   -2.666470
H        1.824594    1.667127   -2.886462
H        1.983640    3.405212   -2.772603
H        3.326449    2.446608   -3.426433
C        6.470196    1.480324    0.337906
H        6.819812    1.752460    1.338565
H        6.673226    0.410977    0.200830
H        7.077422    2.022491   -0.393522
C       -4.120079    1.387810   -1.927938
H       -3.100437    1.588070   -2.258179
H       -4.567790    0.633292   -2.580928
H       -4.693510    2.313608   -2.064199
C       -2.071979    1.437471    2.681474
H       -1.993229    2.530482    2.710533
H       -2.245320    1.076887    3.698381
H       -1.104757    1.058714    2.340712
C       -6.450572   -0.940869    1.882116
H       -7.345925   -0.818771    1.265315
H       -6.191183   -2.006754    1.876850
H       -6.707015   -0.673962    2.912152
C       -0.364413    2.611318   -4.326462
H        0.625902    2.716474   -4.762327
C       -0.928130    1.398905   -4.250820
H       -0.424743    0.523353   -4.646309
H       -1.895511    1.222931   -3.793478
N       -0.017132    4.839406   -3.564151
C       -2.291655    4.060902   -3.583290
H       -2.997690    3.276720   -3.830816
 
112
TS-1d

SCF (B3PW91) =  	-2839.19065747
E(SCF)+ZPE(0 K)=  	-2838.233848
H(298 K)=  	-2838.174273
G(298 K)=  	-2838.320904
Lowest Frequency = -47.0408cm-1

Fe        0.000561   -1.110627   -0.479975
Al       -0.399958    1.127061   -0.738865
H        1.054955   -0.015189   -0.184903
H       -1.041811   -0.333164    0.371230
N        0.875135    2.612150   -0.414919
C        0.483562    3.885344   -0.282311
C       -0.860078    4.288774   -0.226205
H       -1.032596    5.356651   -0.236200
C       -1.990837    3.487570   -0.069297
N       -1.961749    2.144729   -0.110858
C        1.520047    4.966590   -0.114529
H        2.167395    4.750425    0.741525
H        1.047732    5.937776    0.037250
H        2.160067    5.025656   -0.998076
C       -3.299372    4.183026    0.204748
H       -4.012846    3.976905   -0.598967
H       -3.163794    5.262692    0.276090
H       -3.748557    3.818719    1.133982
C        2.265641    2.315949   -0.171317
C        2.613672    1.884238    1.127833
C        3.932006    1.540369    1.415420
C        4.938895    1.623338    0.449387
C        4.584352    2.104198   -0.805624
C        3.270667    2.463918   -1.140924
C       -3.092732    1.420900    0.402872
C       -4.189687    1.056927   -0.393828
C       -5.209426    0.276529    0.166748
C       -5.191838   -0.125208    1.499044
C       -4.125941    0.309757    2.293981
C       -3.087597    1.078438    1.772848
P       -1.669725   -2.427234   -0.979609
C       -2.918647   -2.686462    0.351731
C       -1.391014   -4.176706   -1.523364
C       -2.800388   -1.885560   -2.331726
P        0.625249   -2.060913    1.355774
C        2.378971   -1.820826    1.884488
C        0.510376   -3.900278    1.585490
P        1.546665   -1.895323   -1.827904
C        2.249127   -3.594226   -1.583056
C        3.103597   -0.916584   -1.859615
C        1.220918   -1.999839   -3.652498
C       -0.255224   -1.548738    2.898601
H        4.180920    1.207802    2.421647
H        5.353054    2.211751   -1.569037
H        3.485252   -0.807962   -0.841945
H        3.868115   -1.362226   -2.505072
H        2.861836    0.086629   -2.213706
H        2.707030   -3.663772   -0.593567
H        1.455449   -4.341642   -1.648254
H        3.012693   -3.816833   -2.335952
H        1.128308   -0.991812   -4.064398
H        2.037423   -2.512039   -4.172318
H        0.285424   -2.534250   -3.841020
H       -0.827710   -4.179274   -2.460879
H       -0.808913   -4.715554   -0.773076
H       -2.339785   -4.700214   -1.683031
H       -3.256068   -0.946231   -2.018115
H       -2.236425   -1.708433   -3.250471
H       -3.586793   -2.623911   -2.521845
H       -3.262086   -1.703354    0.678900
H       -3.771982   -3.279450    0.005292
H       -2.458551   -3.188318    1.206290
H        2.563065   -2.210272    2.891970
H        3.042985   -2.330574    1.181155
H        2.616115   -0.756752    1.844637
H       -0.535633   -4.215245    1.550436
H        1.048176   -4.415134    0.787447
H        0.931762   -4.201911    2.550820
H        0.021202   -0.523535    3.149023
H       -1.331991   -1.568007    2.714392
H       -0.005808   -2.197692    3.745464
H       -4.103799    0.044490    3.349272
H       -6.046954   -0.010837   -0.466591
C       -0.719774    3.318801   -3.371408
C       -0.325488    5.605445   -3.308412
C       -1.680501    5.934656   -3.353081
C       -2.584381    4.873781   -3.514852
H        0.421191    6.399987   -3.254658
H       -2.006577    6.969052   -3.319343
H       -3.647295    5.068003   -3.642731
C        1.561029    1.787489    2.189221
H        0.857406    0.992715    1.920073
H        1.992735    1.546343    3.164230
H        0.981479    2.711412    2.279947
C        3.032937    3.004049   -2.523773
H        3.090004    2.200455   -3.269658
H        2.067551    3.500756   -2.648515
H        3.821939    3.719360   -2.782528
C        6.348958    1.200630    0.764104
H        6.653075    1.530386    1.763039
H        6.443558    0.107980    0.742412
H        7.062026    1.606448    0.040759
C       -4.351305    1.550482   -1.802533
H       -3.526199    2.200175   -2.082839
H       -4.407806    0.731976   -2.528708
H       -5.280539    2.123585   -1.898892
C       -1.986073    1.575735    2.658748
H       -1.944527    2.670829    2.670558
H       -2.105839    1.221651    3.685565
H       -1.022226    1.232454    2.284241
C       -6.262627   -1.019430    2.062982
H       -7.192815   -0.945028    1.492015
H       -5.942743   -2.068516    2.034716
H       -6.482574   -0.775232    3.107046
C       -0.180246    2.005093   -3.285396
H        0.892631    1.934322   -3.421373
C       -0.856842    0.816316   -2.880885
H       -0.503688   -0.131205   -3.255034
H       -1.943331    0.838790   -2.821573
N        0.158555    4.367896   -3.316638
C       -2.109304    3.578629   -3.552841
H       -2.776589    2.754533   -3.775544
 
112
INT-2d

SCF (B3PW91) =  	-2839.22842297
E(SCF)+ZPE(0 K)=  	-2838.269064
H(298 K)=  	-2838.209795
G(298 K)=  	-2838.356542
Lowest Frequency = 23.6854cm-1

Fe        0.347050   -1.550003   -0.255135
Al       -0.071584    0.778496   -0.120499
H        1.383350   -0.366085   -0.261273
H       -0.525212   -0.785074    0.813822
N        1.034496    2.207747    0.650694
C        0.572156    3.462716    0.686052
C       -0.790186    3.783491    0.629974
H       -1.035966    4.837905    0.645010
C       -1.866516    2.890095    0.756597
N       -1.738694    1.566667    0.635674
C        1.552020    4.598265    0.837909
H        2.096504    4.521602    1.784019
H        1.046605    5.564313    0.804048
H        2.298398    4.561507    0.038769
C       -3.210285    3.475251    1.113884
H       -3.966078    3.206498    0.370840
H       -3.160666    4.562409    1.187115
H       -3.554157    3.074984    2.073488
C        2.409179    1.976470    0.968533
C        2.778638    1.812032    2.319200
C        4.101607    1.491613    2.626684
C        5.073831    1.347491    1.634200
C        4.695665    1.580654    0.311813
C        3.383223    1.910560   -0.043973
C       -2.831690    0.743012    1.056978
C       -3.891909    0.413901    0.199393
C       -4.899625   -0.438207    0.670449
C       -4.899441   -0.947336    1.966025
C       -3.861908   -0.557351    2.819495
C       -2.831052    0.274089    2.386852
P       -1.195428   -3.112647   -0.097875
C       -1.948958   -3.333897    1.570995
C       -0.798476   -4.874621   -0.512289
C       -2.745446   -2.941262   -1.083437
P        1.600539   -2.245172    1.425277
C        3.382757   -1.777807    1.340827
C        1.776584   -4.022285    1.930796
P        1.635644   -2.404130   -1.834435
C        2.567758   -3.990675   -1.584054
C        3.031949   -1.318218   -2.356239
C        0.928198   -2.786023   -3.501315
C        1.185579   -1.527825    3.068495
H        4.377979    1.349175    3.669848
H        5.444815    1.516282   -0.475649
H        3.578836   -0.980958   -1.473152
H        3.710462   -1.819499   -3.054747
H        2.601667   -0.438750   -2.839972
H        3.248732   -3.904116   -0.735125
H        1.869923   -4.805998   -1.382280
H        3.156743   -4.239920   -2.472906
H        0.600673   -1.858433   -3.975585
H        1.675531   -3.267739   -4.139608
H        0.060936   -3.444446   -3.400294
H       -0.527322   -4.944766   -1.569538
H        0.048918   -5.218863    0.083644
H       -1.655159   -5.531190   -0.325793
H       -3.262119   -2.031566   -0.771204
H       -2.503200   -2.858006   -2.145385
H       -3.404327   -3.800695   -0.922124
H       -2.394205   -2.380450    1.862281
H       -2.718864   -4.113166    1.571219
H       -1.181927   -3.589911    2.305310
H        3.902272   -1.987357    2.281672
H        3.882897   -2.318352    0.534029
H        3.440261   -0.710835    1.122850
H        0.809607   -4.424855    2.242454
H        2.141417   -4.622779    1.095438
H        2.477909   -4.117772    2.766651
H        1.282844   -0.445290    2.987054
H        0.149136   -1.765351    3.317712
H        1.852148   -1.889547    3.858748
H       -3.850416   -0.918867    3.846051
H       -5.711007   -0.701666   -0.006057
C       -0.789995    1.705184   -3.051761
C       -0.702223    3.781665   -4.066031
C       -1.884859    3.580582   -4.778711
C       -2.521116    2.348872   -4.623500
H       -0.158282    4.721311   -4.175308
H       -2.277802    4.351809   -5.434041
H       -3.432356    2.123110   -5.173560
C        1.789511    2.058979    3.426672
H        0.767828    1.848186    3.110300
H        2.020126    1.460250    4.312407
H        1.811970    3.112719    3.732954
C        3.082290    2.277045   -1.472360
H        3.603213    3.207828   -1.729462
H        3.449035    1.511161   -2.160752
H        2.020075    2.428592   -1.667422
C        6.475708    0.922030    1.979667
H        7.201005    1.291193    1.248317
H        6.774586    1.283619    2.968464
H        6.554783   -0.172216    1.995008
C       -4.008478    0.982960   -1.185829
H       -3.133568    1.569037   -1.464435
H       -4.125839    0.187890   -1.928853
H       -4.892648    1.627220   -1.263500
C       -1.733298    0.689659    3.319640
H       -1.703754    1.778225    3.444685
H       -1.847597    0.232496    4.305861
H       -0.765859    0.391515    2.911156
C       -5.958647   -1.910154    2.430803
H       -6.867616   -1.832908    1.827109
H       -5.600688   -2.944506    2.355460
H       -6.228767   -1.736816    3.477413
C       -0.173928    0.765391   -2.110557
H        0.893678    0.686083   -2.341144
C       -0.780459   -0.613784   -1.811552
H       -0.865632   -1.273868   -2.685551
H       -1.819418   -0.473918   -1.479660
C       -1.968920    1.406385   -3.766489
H       -2.425782    0.430721   -3.639117
N       -0.160673    2.893963   -3.233355

128
INT-3d

SCF (B3PW91) =  	-3099.52615054
E(SCF)+ZPE(0 K)=  	-3098.442320
H(298 K)=  	-3098.371249
G(298 K)=  	-3098.545580
Lowest Frequency = 21.8589cm-1

Fe        0.278814   -1.606543   -0.144193
Al       -0.055754    0.698247   -0.205720
H        1.309951   -0.435930    0.121779
H       -0.787395   -0.875768    0.714100
N        0.982393    2.241751    0.452691
C        0.479492    3.461897    0.605484
C       -0.900824    3.739862    0.570520
H       -1.177404    4.780359    0.688347
C       -1.947567    2.816148    0.588989
N       -1.793927    1.496030    0.379196
C        1.412612    4.617348    0.866635
H        2.122309    4.364777    1.660088
H        0.862057    5.514644    1.152527
H        2.004685    4.843208   -0.025317
C       -3.316864    3.349146    0.937897
H       -4.084813    2.949827    0.271237
H       -3.335493    4.439126    0.888757
H       -3.596823    3.048460    1.953059
C        2.402673    2.061441    0.467550
C        2.998552    1.546850    1.632276
C        4.360660    1.251292    1.623699
C        5.146755    1.456693    0.484928
C        4.541309    2.019464   -0.636470
C        3.179257    2.339143   -0.669071
C       -2.820660    0.648764    0.924341
C       -3.886381    0.139260    0.162710
C       -4.811353   -0.705421    0.788547
C       -4.723886   -1.046980    2.137622
C       -3.683001   -0.489257    2.883091
C       -2.739604    0.357685    2.302187
P       -1.269575   -3.161117   -0.428280
C       -2.354907   -3.512011    1.023492
C       -0.773153   -4.874672   -0.921307
C       -2.607574   -2.903892   -1.673767
P        1.011909   -2.464133    1.762600
C        2.749962   -2.077085    2.260640
C        1.071122   -4.291597    2.093920
P        1.983097   -2.388778   -1.355571
C        2.808549   -4.012632   -1.003343
C        3.452396   -1.286209   -1.291314
C        1.776701   -2.605558   -3.167992
C        0.104014   -1.950810    3.287867
H        4.817395    0.845418    2.524494
H        5.134043    2.200716   -1.530510
H        3.761978   -1.156631   -0.252186
H        4.282321   -1.667985   -1.893247
H        3.174782   -0.302429   -1.669844
H        3.234170   -4.023436    0.002101
H        2.088154   -4.829574   -1.087064
H        3.619085   -4.182398   -1.719633
H        1.379875   -1.692503   -3.606262
H        2.729451   -2.838722   -3.651233
H        1.054244   -3.400182   -3.373960
H       -0.303708   -4.833515   -1.908270
H       -0.049587   -5.281340   -0.213540
H       -1.639138   -5.543371   -0.970942
H       -3.205670   -2.040960   -1.378013
H       -2.188161   -2.720112   -2.664596
H       -3.255908   -3.785006   -1.710994
H       -2.811056   -2.566930    1.324120
H       -3.138977   -4.234083    0.772130
H       -1.780385   -3.895926    1.867878
H        2.917569   -2.283116    3.323025
H        3.441332   -2.688368    1.675259
H        2.969598   -1.032605    2.043278
H        0.067501   -4.720615    2.103048
H        1.652187   -4.799111    1.323001
H        1.536010   -4.481694    3.067056
H        0.341983   -0.911697    3.514954
H       -0.970572   -2.011998    3.104112
H        0.377282   -2.568599    4.149843
H       -3.602721   -0.716745    3.944303
H       -5.630926   -1.105129    0.194818
C       -0.381967    1.723726   -3.112031
C       -0.038452    3.230209   -4.891505
C       -1.199924    3.927632   -4.639827
C       -2.018239    3.458503   -3.598873
H        0.623591    3.516587   -5.703632
H       -1.465909    4.793321   -5.236072
H       -2.953078    3.960752   -3.363689
C        2.155854    1.331633    2.855347
H        1.651110    2.252769    3.166276
H        1.369441    0.601916    2.641717
H        2.748976    0.958293    3.694015
C        2.612656    2.983468   -1.903372
H        1.534927    3.127889   -1.841853
H        3.086801    3.957495   -2.075530
H        2.816090    2.369803   -2.785321
C        6.595616    1.049363    0.460247
H        7.183542    1.693552   -0.200316
H        7.042629    1.083027    1.458656
H        6.699155    0.023015    0.087438
C       -4.115649    0.518917   -1.275137
H       -3.284289    0.231531   -1.922591
H       -5.017237    0.037743   -1.662308
H       -4.247176    1.600360   -1.390054
C       -1.668961    0.994244    3.140969
H       -1.837636    2.071470    3.257526
H       -1.626121    0.549251    4.137616
H       -0.690213    0.890076    2.668371
C       -5.692457   -2.016448    2.758860
H       -5.852713   -1.802140    3.819890
H       -6.663572   -1.994858    2.255455
H       -5.309218   -3.041943    2.686552
C        0.169400    0.707591   -2.231251
H        1.234015    0.538606   -2.436345
C       -0.530424   -0.639156   -1.899480
H       -0.466543   -1.332090   -2.743867
H       -1.602910   -0.448440   -1.772635
C       -1.608174    2.378994   -2.848478
H       -2.181345    2.052281   -1.994716
N        0.348177    2.139636   -4.190866
Mg        1.561702    0.758221   -5.194445
O        1.803751    1.810677   -6.920079
Br        3.972325    0.407586   -4.540388
Br       -0.092628   -0.988499   -5.979877
C        2.977476    2.575694   -7.308143
C        0.809675    1.824248   -7.981758
H        2.998560    3.486355   -6.697821
H        3.857304    1.973386   -7.077136
C        2.774265    2.876948   -8.785204
H        0.828207    0.848783   -8.476165
H       -0.168066    1.961865   -7.514468
C        1.249076    2.956383   -8.893923
H        3.280699    3.795885   -9.089801
H        3.157099    2.053438   -9.397158
H        0.878479    2.829284   -9.913714
H        0.887033    3.918324   -8.512813
 
128
TS-3d

SCF (B3PW91) =  	-3099.51744911
E(SCF)+ZPE(0 K)=  	-3098.434369
H(298 K)=  	-3098.363675
G(298 K)=  	-3098.537065
Lowest Frequency = -58.9439cm-1

Fe        0.074154   -0.661873   -0.562875
Al       -0.671585    1.486348   -0.522445
H        0.990717    0.581006   -0.768338
H       -0.701629    0.081173    0.616380
N        0.355772    3.065141   -0.127360
C       -0.149085    4.312388   -0.105908
C       -1.518265    4.579067   -0.078300
H       -1.805995    5.622040   -0.074415
C       -2.544417    3.644384    0.076069
N       -2.355740    2.319989   -0.027149
C        0.789646    5.485259   -0.011859
H        1.253300    5.537087    0.978879
H        0.254772    6.416252   -0.199662
H        1.591972    5.396144   -0.746215
C       -3.911042    4.171979    0.429920
H       -4.639226    3.957373   -0.355807
H       -3.881237    5.250554    0.587040
H       -4.278798    3.691378    1.342120
C        1.720711    2.932158    0.299865
C        1.976607    2.922017    1.682350
C        3.298520    2.808049    2.120310
C        4.364281    2.727328    1.221628
C        4.078817    2.767346   -0.145905
C        2.771120    2.866870   -0.628699
C       -3.487412    1.469395    0.199783
C       -4.436495    1.258673   -0.818257
C       -5.501793    0.388864   -0.562176
C       -5.651636   -0.263914    0.661836
C       -4.711945   -0.006529    1.663462
C       -3.632794    0.855013    1.457224
P       -1.355137   -2.328829   -0.148934
C       -1.898146   -2.481457    1.605591
C       -0.919769   -4.084572   -0.527817
C       -3.005401   -2.251514   -0.961650
P        1.544265   -1.213015    0.973321
C        3.261227   -0.631626    0.681276
C        1.870178   -2.962009    1.486001
P        1.214244   -1.540216   -2.291769
C        2.245706   -3.059179   -2.061639
C        2.448065   -0.432301   -3.080797
C        0.252238   -2.057230   -3.778917
C        1.221826   -0.477787    2.626722
H        3.498338    2.790119    3.189926
H        4.895218    2.719094   -0.863357
H        3.079803    0.024190   -2.316022
H        3.067773   -0.974486   -3.801738
H        1.917641    0.363030   -3.608784
H        3.052091   -2.871689   -1.349527
H        1.634975   -3.883066   -1.687630
H        2.693835   -3.355438   -3.015214
H       -0.240505   -1.178685   -4.203512
H        0.919137   -2.488327   -4.531665
H       -0.506878   -2.796338   -3.508203
H       -0.744485   -4.190035   -1.601760
H       -0.010794   -4.377908   -0.000018
H       -1.732056   -4.759037   -0.237779
H       -3.477917   -1.296515   -0.726990
H       -2.894242   -2.324256   -2.046621
H       -3.645684   -3.066293   -0.609787
H       -2.403087   -1.553446    1.879269
H       -2.589663   -3.319743    1.737780
H       -1.040440   -2.618989    2.266677
H        3.906245   -0.834898    1.541973
H        3.682186   -1.115576   -0.202696
H        3.224994    0.441763    0.494733
H        0.967964   -3.407451    1.911473
H        2.181855   -3.564947    0.632139
H        2.659742   -2.989667    2.243893
H        1.275394    0.604546    2.522653
H        0.217501   -0.747386    2.960438
H        1.959878   -0.804562    3.366273
H       -4.824611   -0.483695    2.635071
H       -6.229375    0.213316   -1.352201
C       -1.530979    1.184930   -4.401213
C       -1.555787    1.823201   -6.686433
C       -2.570482    0.953714   -7.022573
C       -3.140884    0.201038   -5.967219
H       -1.091130    2.445892   -7.448990
H       -2.916671    0.871730   -8.046214
H       -3.967819   -0.477676   -6.167193
C        0.850771    3.088584    2.669554
H       -0.011385    2.467359    2.411162
H        1.172139    2.835788    3.683390
H        0.486082    4.122640    2.684135
C        2.493778    2.943233   -2.096921
H        2.039881    3.898748   -2.378020
H        3.394325    2.805980   -2.696310
H        1.780781    2.171118   -2.390973
C        5.778448    2.555860    1.707845
H        6.492809    3.055887    1.046866
H        5.909489    2.956366    2.717463
H        6.051698    1.493684    1.737392
C       -4.349347    1.955256   -2.151065
H       -3.341138    2.315025   -2.371603
H       -4.645699    1.284292   -2.960693
H       -5.028312    2.816067   -2.184963
C       -2.664473    1.152504    2.569599
H       -2.543899    2.231260    2.714263
H       -3.001741    0.714988    3.512942
H       -1.671020    0.749256    2.343961
C       -6.769632   -1.246483    0.885235
H       -7.071529   -1.281004    1.936380
H       -7.650017   -0.997986    0.285301
H       -6.456634   -2.259048    0.601637
C       -0.906888    1.184759   -3.162729
H        0.061794    1.679167   -3.092287
C       -1.326339    0.231988   -2.074247
H       -1.366803   -0.796972   -2.441873
H       -2.367612    0.389061   -1.763519
C       -2.649835    0.316069   -4.695202
H       -3.073394   -0.269081   -3.887119
N       -1.065542    1.992061   -5.440403
Mg        0.271831    3.531160   -5.162256
O       -0.276875    4.677853   -6.777531
Br       -0.147733    5.375177   -3.460755
Br        2.656914    2.880318   -5.687952
C        0.652934    5.694139   -7.246185
H        1.556727    5.625708   -6.636276
H        0.906925    5.466236   -8.287287
C       -1.637688    5.203495   -6.802516
H       -2.262702    4.488572   -7.341767
H       -1.980875    5.279366   -5.765436
C       -1.531939    6.570607   -7.465656
H       -1.642586    6.483459   -8.552204
H       -2.296132    7.258975   -7.096750
C       -0.107682    6.999254   -7.104019
H       -0.064317    7.336458   -6.063502
H        0.288412    7.784315   -7.752895
 
128
INT-3d'

SCF (B3PW91) =  	-3099.51887108
E(SCF)+ZPE(0 K)=  	-3098.437657
H(298 K)=  	-3098.365497
G(298 K)=  	-3098.544649
Lowest Frequency = 14.7611cm-1

Fe        0.074229   -0.663761   -0.532247
Al       -0.688458    1.541309   -0.390091
H        0.998462    0.578374   -0.619423
H       -0.779590    0.055420    0.621991
N        0.369199    3.095065   -0.006762
C       -0.127594    4.348176    0.044921
C       -1.489228    4.630604    0.137978
H       -1.765463    5.676684    0.158692
C       -2.528630    3.704828    0.297220
N       -2.348705    2.385312    0.189225
C        0.829353    5.509637    0.066206
H        1.428384    5.515950    0.982146
H        0.290013    6.454066   -0.008862
H        1.519540    5.439718   -0.777656
C       -3.898153    4.240840    0.622608
H       -4.579896    4.100730   -0.221080
H       -3.855522    5.305399    0.855355
H       -4.329656    3.704866    1.473339
C        1.750613    2.941580    0.352352
C        2.074574    2.921022    1.720809
C        3.413830    2.775203    2.091622
C        4.430112    2.665081    1.139763
C        4.077045    2.709210   -0.211979
C        2.750242    2.847783   -0.628741
C       -3.484035    1.526208    0.330512
C       -4.386669    1.345726   -0.734905
C       -5.445458    0.447376   -0.557754
C       -5.631412   -0.262177    0.628604
C       -4.734273   -0.038296    1.676916
C       -3.662485    0.846170    1.549390
P       -1.382295   -2.331068   -0.242526
C       -2.027620   -2.516333    1.471184
C       -0.948222   -4.080478   -0.641548
C       -2.961492   -2.169041   -1.168008
P        1.472715   -1.234156    1.044651
C        3.197341   -0.656962    0.806369
C        1.761889   -2.992411    1.535841
P        1.280994   -1.504546   -2.232312
C        2.313794   -3.019792   -2.014830
C        2.482662   -0.343416   -2.980579
C        0.314106   -1.979532   -3.725319
C        1.085401   -0.509299    2.685796
H        3.667507    2.752696    3.149697
H        4.854587    2.637832   -0.969646
H        3.105624    0.104701   -2.203861
H        3.108783   -0.838909   -3.728781
H        1.912437    0.451265   -3.468128
H        3.098511   -2.853408   -1.273947
H        1.693970   -3.856478   -1.686058
H        2.788460   -3.282823   -2.965145
H       -0.170543   -1.082680   -4.120208
H        0.972044   -2.394513   -4.494865
H       -0.453484   -2.714706   -3.471481
H       -0.712311   -4.167018   -1.705073
H       -0.075070   -4.396134   -0.067513
H       -1.783863   -4.749664   -0.412685
H       -3.436539   -1.222590   -0.902173
H       -2.758063   -2.164324   -2.242016
H       -3.641525   -2.992721   -0.929792
H       -2.503394   -1.575299    1.751644
H       -2.762254   -3.325425    1.534294
H       -1.213618   -2.718189    2.170544
H        3.818058   -0.881631    1.679239
H        3.637583   -1.125444   -0.076190
H        3.171272    0.419897    0.639805
H        0.842415   -3.434732    1.925729
H        2.092673   -3.581631    0.679363
H        2.528177   -3.042853    2.315925
H        1.101099    0.574912    2.583307
H        0.083225   -0.816974    2.992446
H        1.815113   -0.811418    3.443575
H       -4.873320   -0.563901    2.619725
H       -6.137850    0.294858   -1.383490
C       -1.483003    1.138997   -4.511275
C       -1.612934    1.671453   -6.825970
C       -2.514033    0.668303   -7.109243
C       -2.961810   -0.116064   -6.012722
H       -1.242261    2.319248   -7.619775
H       -2.867992    0.504961   -8.120348
H       -3.700349   -0.899811   -6.172436
C        1.005224    3.118701    2.763839
H        0.096420    2.554926    2.531780
H        1.358641    2.822902    3.755206
H        0.700152    4.170736    2.820391
C        2.400420    2.940957   -2.080527
H        2.033079    3.936789   -2.347497
H        3.249450    2.713401   -2.726174
H        1.594824    2.248118   -2.332211
C        5.862097    2.456879    1.554699
H        6.555290    2.931987    0.854046
H        6.055811    2.860792    2.552852
H        6.107256    1.387704    1.579592
C       -4.264063    2.088792   -2.041298
H       -3.293280    2.572320   -2.166359
H       -4.394576    1.408190   -2.888356
H       -5.042296    2.857235   -2.122190
C       -2.723608    1.095253    2.698165
H       -2.651987    2.163184    2.929990
H       -3.051744    0.568630    3.598222
H       -1.710193    0.756330    2.455818
C       -6.741147   -1.270111    0.763935
H       -7.088246   -1.350546    1.798506
H       -7.598538   -1.011911    0.135573
H       -6.399013   -2.265977    0.455784
C       -0.904932    1.349487   -3.280039
H       -0.222117    2.193168   -3.180328
C       -1.276675    0.590283   -2.051759
H       -1.023107   -0.494526   -2.166275
H       -2.355701    0.517044   -1.883186
C       -2.474484    0.109251   -4.756400
H       -2.817818   -0.481526   -3.913757
N       -1.122442    1.944716   -5.600720
Mg        0.206710    3.483728   -5.344321
O       -0.340500    4.640947   -6.938982
Br       -0.248848    5.248216   -3.547533
Br        2.623347    2.871886   -5.752303
C        0.569578    5.685774   -7.381265
H        1.486580    5.597445   -6.793581
H        0.802913    5.509220   -8.437267
C       -1.710650    5.144512   -6.944729
H       -2.320350    4.448353   -7.524432
H       -2.060506    5.161001   -5.907341
C       -1.625259    6.547061   -7.534668
H       -1.745024    6.517653   -8.623306
H       -2.393441    7.205717   -7.122461
C       -0.202393    6.973284   -7.163241
H       -0.152433    7.253948   -6.106219
H        0.178264    7.796416   -7.772955
 
128
TS-3d'

SCF (B3PW91) =  	-3099.50785714
E(SCF)+ZPE(0 K)=  	-3098.430474
H(298 K)=  	-3098.358848
G(298 K)=  	-3098.536704
Lowest Frequency = -287.8075cm-1

Fe        0.031045   -0.687688   -0.547604
Al       -0.759958    1.575640   -0.395926
H        0.889085    0.618775   -0.657054
H       -0.942927    0.023145    0.508806
N        0.301976    3.114222    0.095927
C       -0.215079    4.355258    0.185268
C       -1.579418    4.610693    0.321741
H       -1.873395    5.651088    0.376431
C       -2.593285    3.661520    0.536270
N       -2.399620    2.350687    0.401547
C        0.721586    5.535126    0.200343
H        1.365589    5.521071    1.084919
H        0.165237    6.472920    0.186784
H        1.373908    5.506132   -0.676553
C       -3.946222    4.174621    0.960852
H       -4.674370    4.072079    0.150999
H       -3.894502    5.227259    1.241892
H       -4.327860    3.596478    1.807666
C        1.689596    2.969363    0.421660
C        2.049578    2.924248    1.780290
C        3.399126    2.782688    2.113368
C        4.391377    2.696386    1.134159
C        4.003861    2.763694   -0.207245
C        2.665975    2.901449   -0.585143
C       -3.507848    1.467812    0.574698
C       -4.474991    1.308428   -0.434996
C       -5.500049    0.375830   -0.230699
C       -5.597071   -0.382930    0.933851
C       -4.644131   -0.172345    1.935518
C       -3.600321    0.737440    1.775436
P       -1.405954   -2.326611   -0.321145
C       -2.070866   -2.595983    1.376005
C       -1.010600   -4.074927   -0.777681
C       -2.968119   -2.074033   -1.255372
P        1.415354   -1.238786    1.059810
C        3.135818   -0.631194    0.845074
C        1.739580   -3.006187    1.502941
P        1.212895   -1.466967   -2.229442
C        2.272388   -2.977444   -2.079926
C        2.401136   -0.289698   -2.983025
C        0.228364   -1.911280   -3.721464
C        1.021191   -0.574774    2.728368
H        3.680210    2.740701    3.163999
H        4.762079    2.711153   -0.985811
H        3.034235    0.147514   -2.207920
H        3.018471   -0.770149   -3.748301
H        1.829716    0.514239   -3.452468
H        3.075739   -2.807318   -1.359227
H        1.672616   -3.823714   -1.737842
H        2.721454   -3.226560   -3.046718
H       -0.294717   -1.012929   -4.054419
H        0.870354   -2.274225   -4.530294
H       -0.514586   -2.673991   -3.477883
H       -0.747246   -4.139413   -1.835924
H       -0.157548   -4.422378   -0.189851
H       -1.864700   -4.733447   -0.588087
H       -3.410775   -1.128720   -0.932682
H       -2.732604   -2.001145   -2.320414
H       -3.685440   -2.884338   -1.088471
H       -2.492612   -1.653286    1.725347
H       -2.848601   -3.366681    1.386992
H       -1.266589   -2.891051    2.053725
H        3.760111   -0.853008    1.716744
H        3.583218   -1.086431   -0.041586
H        3.094299    0.446324    0.685616
H        0.824360   -3.477238    1.869591
H        2.080090   -3.558595    0.625454
H        2.503601   -3.075382    2.284402
H        0.971474    0.511536    2.655867
H        0.043023   -0.948407    3.040874
H        1.776097   -0.852848    3.471304
H       -4.713671   -0.735175    2.864486
H       -6.241429    0.241734   -1.016464
C       -1.450411    1.256442   -4.710895
C       -1.361793    1.648483   -7.036418
C       -2.304928    0.682101   -7.321108
C       -2.865221   -0.014310   -6.229759
H       -0.893961    2.227320   -7.829828
H       -2.595110    0.475883   -8.344708
H       -3.617905   -0.780288   -6.400485
C        1.004906    3.090500    2.852570
H        0.083704    2.552962    2.609404
H        1.372198    2.744323    3.822478
H        0.719176    4.144016    2.963036
C        2.270296    3.009723   -2.024659
H        1.813933    3.977923   -2.253574
H        3.115091    2.864403   -2.700061
H        1.517950    2.255372   -2.264416
C        5.834119    2.487088    1.509683
H        6.508879    2.957299    0.788005
H        6.056407    2.895018    2.500363
H        6.077210    1.417384    1.533348
C       -4.475369    2.119851   -1.705775
H       -3.563627    2.704610   -1.833252
H       -4.577257    1.471927   -2.582627
H       -5.329980    2.806885   -1.719448
C       -2.589343    0.960894    2.864649
H       -2.543891    2.015693    3.156403
H       -2.822787    0.366552    3.752064
H       -1.587284    0.684693    2.520658
C       -6.672861   -1.422275    1.101979
H       -7.023559   -1.473912    2.137537
H       -7.534938   -1.218341    0.460413
H       -6.294988   -2.417740    0.837515
C       -0.940549    1.570784   -3.434822
H       -0.109581    2.275096   -3.414564
C       -1.407801    1.111782   -2.193990
H       -0.824941   -0.231781   -1.850243
H       -2.394394    0.645226   -2.195376
C       -2.450686    0.264889   -4.950207
H       -2.857914   -0.277416   -4.103604
N       -0.951244    1.954140   -5.790350
Mg        0.366137    3.545179   -5.503767
O       -0.145613    4.584293   -7.186903
Br       -0.199610    5.374216   -3.824017
Br        2.759157    2.844247   -5.848809
C        0.773156    5.600230   -7.680335
H        1.682358    5.547535   -7.076598
H        1.019850    5.358953   -8.720264
C       -1.516828    5.080771   -7.269283
H       -2.103212    4.352908   -7.834484
H       -1.903009    5.149200   -6.247268
C       -1.416476    6.451268   -7.929380
H       -1.513846    6.365476   -9.017101
H       -2.192171    7.130286   -7.567744
C       -0.001482    6.897635   -7.551724
H        0.026343    7.239402   -6.512085
H        0.392639    7.684419   -8.199499
 
128
INT-4d'

SCF (B3PW91) =  	-3099.53746631
E(SCF)+ZPE(0 K)=  	-3098.458411
H(298 K)=  	-3098.386191
G(298 K)=  	-3098.566523
Lowest Frequency = 14.0954cm-1

Fe        0.375153   -1.620018    0.177154
Al       -0.032343    0.656203   -0.147608
H        1.400351   -0.531160   -0.271781
H        0.007027   -0.706473    1.381060
N        1.182265    2.065356    0.524409
C        0.784845    3.340474    0.615936
C       -0.559967    3.729898    0.559780
H       -0.753622    4.794561    0.588435
C       -1.677454    2.891906    0.710686
N       -1.617734    1.559888    0.614856
C        1.805938    4.419271    0.876393
H        2.204047    4.330135    1.892814
H        1.364647    5.407837    0.754548
H        2.651362    4.337755    0.189710
C       -2.980956    3.551723    1.083791
H       -3.775832    3.285098    0.383456
H       -2.881236    4.636528    1.083967
H       -3.298041    3.217932    2.078096
C        2.527365    1.779840    0.906895
C        2.818042    1.620253    2.272327
C        4.134383    1.355718    2.657647
C        5.167475    1.259789    1.723087
C        4.853169    1.443157    0.374295
C        3.547609    1.697439   -0.055250
C       -2.803293    0.834115    0.943024
C       -3.792200    0.616472   -0.032633
C       -4.973501   -0.028915    0.345273
C       -5.183061   -0.490193    1.646381
C       -4.172462   -0.281820    2.588081
C       -2.987956    0.382173    2.261185
P       -1.140168   -3.050788    0.850451
C       -1.501150   -3.132139    2.657435
C       -0.989458   -4.860507    0.471251
C       -2.830777   -2.784383    0.189489
P        2.034892   -2.373473    1.392200
C        3.723225   -1.959629    0.789518
C        2.256831   -4.183417    1.728743
P        0.869460   -2.536203   -1.743174
C        1.748044   -4.159458   -1.903271
C        1.961988   -1.509926   -2.816215
C       -0.536951   -2.836001   -2.903668
C        2.138597   -1.764607    3.126097
H        4.355954    1.222021    3.714973
H        5.645643    1.382901   -0.369333
H        2.899815   -1.326049   -2.285769
H        2.166953   -1.987681   -3.780397
H        1.479499   -0.542680   -2.975289
H        2.735682   -4.084932   -1.440185
H        1.187111   -4.943534   -1.389908
H        1.875742   -4.440726   -2.954091
H       -1.115250   -1.912795   -2.989414
H       -0.192631   -3.152947   -3.893941
H       -1.194990   -3.607211   -2.494459
H       -1.018179   -5.000860   -0.612862
H       -0.048782   -5.267914    0.842920
H       -1.820877   -5.420213    0.912953
H       -3.163291   -1.793866    0.490745
H       -2.793811   -2.808653   -0.902112
H       -3.538073   -3.537350    0.553006
H       -1.812593   -2.138038    2.983550
H       -2.295226   -3.852195    2.881703
H       -0.597642   -3.411583    3.205581
H        4.503566   -2.301629    1.477630
H        3.881246   -2.418026   -0.190690
H        3.784965   -0.876870    0.672672
H        1.429577   -4.546800    2.344669
H        2.269841   -4.750006    0.795783
H        3.192977   -4.363238    2.267903
H        2.370573   -0.701934    3.093586
H        1.169980   -1.893842    3.613853
H        2.916851   -2.283773    3.695650
H       -4.313527   -0.632404    3.608895
H       -5.744439   -0.188860   -0.406081
C       -0.297896    2.556935   -4.167996
C       -0.909513    4.070378   -5.837141
C       -0.903927    3.096079   -6.819977
C       -0.567577    1.792041   -6.446131
H       -1.166059    5.100407   -6.064356
H       -1.149174    3.350947   -7.844895
H       -0.535300    0.997664   -7.186401
C        1.716061    1.748068    3.288090
H        0.870580    1.111886    3.014125
H        2.060111    1.469087    4.287779
H        1.328248    2.771904    3.337746
C        3.239846    1.912698   -1.508317
H        2.842002    2.917733   -1.689697
H        4.132787    1.781928   -2.125560
H        2.471906    1.215817   -1.851328
C        6.570999    0.922124    2.150649
H        7.313458    1.371342    1.483889
H        6.775970    1.266718    3.168834
H        6.732592   -0.163127    2.134090
C       -3.575952    1.037342   -1.458889
H       -3.144087    2.038621   -1.544563
H       -2.872380    0.351770   -1.945256
H       -4.513249    1.015677   -2.021430
C       -1.926417    0.628073    3.295260
H       -1.667729    1.690136    3.362128
H       -2.245583    0.286330    4.283807
H       -1.008759    0.097003    3.018290
C       -6.438929   -1.236547    2.010629
H       -6.699030   -1.096813    3.064426
H       -7.289814   -0.910973    1.404481
H       -6.314085   -2.314142    1.845455
C       -0.009351    2.325144   -2.750689
H        0.408448    3.177637   -2.209219
C       -0.250964    1.173246   -2.096773
H       -0.825251   -1.000206   -0.587024
H       -0.698135    0.389614   -2.723841
C       -0.261088    1.525360   -5.122795
H        0.025943    0.528716   -4.807158
N       -0.611870    3.819865   -4.548898
Mg      -0.837490    5.399847   -3.142182
O       -1.124996    6.889158   -4.493553
Br      -3.116128    5.151059   -2.134544
Br       1.449294    6.023982   -2.304986
C       -0.027686    7.581891   -5.151634
C       -2.396770    7.519569   -4.819182
H        0.489689    8.188046   -4.402553
H        0.663163    6.821673   -5.523619
C       -0.701787    8.418087   -6.225104
H       -2.956316    6.826057   -5.456488
H       -2.947045    7.662295   -3.888043
C       -2.019131    8.801767   -5.545382
H       -0.095683    9.279570   -6.514615
H       -0.892091    7.814250   -7.119791
H       -2.794308    9.117670   -6.247360
H       -1.854231    9.611932   -4.827347

112
INT-4d (complex 4d)

SCF (B3PW91) =  	-2839.23654147
E(SCF)+ZPE(0 K)=  	-2838.282051
H(298 K)=  	-2838.221529
G(298 K)=  	-2838.373683
Lowest Frequency = 15.6325cm-1

Fe        0.344489   -1.667054    0.190985
Al       -0.185122    0.588828   -0.093488
H        1.304966   -0.518979   -0.249712
H       -0.056255   -0.802421    1.419281
N        0.974919    2.042288    0.615146
C        0.503590    3.288870    0.716705
C       -0.863472    3.597430    0.728235
H       -1.117797    4.649392    0.765926
C       -1.925261    2.693753    0.892995
N       -1.792239    1.370623    0.776498
C        1.470214    4.436708    0.888155
H        1.937205    4.409344    1.878134
H        0.961438    5.395318    0.775174
H        2.280830    4.376226    0.156762
C       -3.265932    3.277305    1.270638
H       -4.042013    2.976753    0.560324
H       -3.223804    4.366657    1.308232
H       -3.581475    2.905574    2.251257
C        2.337825    1.835268    0.986262
C        2.641008    1.721518    2.354960
C        3.968934    1.532070    2.743664
C        5.004432    1.465284    1.809568
C        4.677657    1.597837    0.458407
C        3.360289    1.774162    0.024173
C       -2.926194    0.573273    1.117606
C       -3.916205    0.297890    0.158247
C       -5.057997   -0.404835    0.555616
C       -5.222481   -0.874553    1.859762
C       -4.205078   -0.618610    2.782812
C       -3.062514    0.105715    2.436688
P       -1.063966   -3.196854    0.871156
C       -1.364986   -3.332972    2.686530
C       -0.818589   -4.987038    0.449868
C       -2.789725   -3.021717    0.272935
P        2.068648   -2.342337    1.358677
C        3.721022   -1.840536    0.723897
C        2.395889   -4.139089    1.679793
P        0.839057   -2.515826   -1.761414
C        1.803665   -4.083661   -1.969534
C        1.831837   -1.408908   -2.847934
C       -0.584390   -2.872515   -2.883232
C        2.174672   -1.729180    3.091027
H        4.197207    1.431606    3.803212
H        5.469859    1.552127   -0.286593
H        2.773564   -1.177348   -2.343894
H        2.034373   -1.860819   -3.824871
H        1.283386   -0.472610   -2.979406
H        2.796781   -3.958480   -1.529449
H        1.302389   -4.905786   -1.454082
H        1.920533   -4.342223   -3.027425
H       -1.200242   -1.971649   -2.943276
H       -0.254074   -3.163280   -3.886070
H       -1.197184   -3.674825   -2.464009
H       -0.883629   -5.109248   -0.634845
H        0.159888   -5.341896    0.774815
H       -1.595068   -5.605260    0.913014
H       -3.179416   -2.073260    0.634698
H       -2.788054   -2.990283   -0.819045
H       -3.431182   -3.838775    0.619997
H       -1.723611   -2.364276    3.039941
H       -2.108380   -4.102537    2.920146
H       -0.430987   -3.567356    3.203704
H        4.533306   -2.166478    1.382243
H        3.871696   -2.264878   -0.272592
H        3.734083   -0.753513    0.635714
H        1.598514   -4.556538    2.300601
H        2.430330   -4.694413    0.740178
H        3.347330   -4.270294    2.206032
H        2.307285   -0.649120    3.054166
H        1.236857   -1.945415    3.607656
H        3.013589   -2.176489    3.635069
H       -4.308068   -0.980427    3.804208
H       -5.829980   -0.608376   -0.184144
C       -0.398621    2.823109   -3.947960
C       -0.044083    4.460307   -5.531773
C       -0.710195    3.749121   -6.527092
C       -1.247783    2.506708   -6.186196
H        0.386798    5.436426   -5.754916
H       -0.806696    4.155951   -7.528884
H       -1.782844    1.913524   -6.923474
C        1.536865    1.808344    3.372725
H        0.712149    1.147228    3.095398
H        1.892031    1.534858    4.369963
H        1.115602    2.818954    3.429412
C        3.052298    1.920267   -1.437049
H        2.703921    2.930582   -1.678175
H        3.934527    1.713057   -2.048648
H        2.249077    1.246382   -1.739701
C        6.423905    1.208292    2.240418
H        7.141630    1.680520    1.562556
H        6.612725    1.583514    3.250853
H        6.640285    0.132613    2.245417
C       -3.737371    0.702357   -1.277961
H       -3.247432    1.673108   -1.384590
H       -3.086747   -0.021291   -1.783781
H       -4.694390    0.724045   -1.806585
C       -1.991355    0.397023    3.448470
H       -1.800163    1.472030    3.534940
H       -2.259515    0.012344    4.436317
H       -1.050053   -0.066520    3.132163
C       -6.433107   -1.681913    2.246214
H       -7.306474   -1.409259    1.646025
H       -6.252565   -2.753057    2.091704
H       -6.688968   -1.544108    3.301297
C       -0.177704    2.401148   -2.555830
H        0.301862    3.180983   -1.964616
C       -0.468888    1.213482   -1.990806
H       -0.901164   -1.096087   -0.544562
H       -0.937985    0.479770   -2.660986
C       -1.093287    2.040576   -4.889253
H       -1.507229    1.081735   -4.593688
N        0.114425    4.027140   -4.278884

112
TS-5d

SCF (B3PW91) =  	-2839.18860871
E(SCF)+ZPE(0 K)=  	-2838.232407
H(298 K)=  	-2838.173010
G(298 K)=  	-2838.320068
Lowest Frequency = -73.8927cm-1

Fe       -0.007562   -0.717326   -0.630230
Al       -0.579473    1.482707   -0.180050
H        1.022944    0.445760   -0.586416
H       -0.740505   -0.101804    0.661222
N        0.602269    2.897563    0.388463
C        0.204836    4.159200    0.651487
C       -1.128645    4.529843    0.802647
H       -1.323699    5.577444    0.993902
C       -2.234800    3.665396    0.863046
N       -2.156013    2.366512    0.575434
C        1.249786    5.226891    0.857168
H        1.789175    5.071653    1.796970
H        0.791191    6.216287    0.884874
H        1.996657    5.204640    0.059706
C       -3.549777    4.251522    1.306735
H       -4.267550    4.261940    0.481643
H       -3.422442    5.273537    1.665454
H       -3.990822    3.645098    2.103440
C        1.975676    2.591731    0.666064
C        2.339056    2.325563    1.998011
C        3.672884    2.021490    2.281252
C        4.646781    1.988256    1.280373
C        4.257892    2.281160   -0.029931
C        2.934928    2.587049   -0.359002
C       -3.348383    1.577537    0.670331
C       -4.311191    1.601932   -0.356463
C       -5.433481    0.775784   -0.226218
C       -5.622380   -0.059314    0.874955
C       -4.660922   -0.038802    1.888856
C       -3.525153    0.768481    1.807679
P       -1.598992   -2.277486   -0.522806
C       -2.196483   -2.666682    1.175047
C       -1.329268   -3.979398   -1.188274
C       -3.190703   -1.860617   -1.340112
P        1.391059   -1.636900    0.767161
C        3.151043   -1.165567    0.537362
C        1.551295   -3.467846    0.972771
P        1.030743   -1.390742   -2.500567
C        1.960394   -2.986174   -2.564650
C        2.272684   -0.204732   -3.136205
C       -0.024942   -1.572915   -3.997423
C        1.135119   -1.152260    2.520403
H        3.956469    1.806223    3.309566
H        5.004688    2.274426   -0.821262
H        2.969584    0.071033   -2.341859
H        2.814294   -0.603819   -3.999806
H        1.702940    0.681174   -3.433988
H        2.781963   -2.990379   -1.845265
H        1.291875   -3.819018   -2.335520
H        2.377344   -3.133791   -3.565789
H       -0.459911   -0.597755   -4.235119
H        0.571470   -1.915315   -4.848942
H       -0.833138   -2.285419   -3.816050
H       -1.149558   -3.928432   -2.264923
H       -0.460206   -4.439771   -0.714800
H       -2.206615   -4.609696   -1.010383
H       -3.569576   -0.925052   -0.924720
H       -3.028312   -1.717651   -2.411593
H       -3.930706   -2.651680   -1.184056
H       -2.577000   -1.743284    1.614591
H       -2.996400   -3.413828    1.155598
H       -1.377336   -3.037253    1.795047
H        3.784281   -1.572100    1.332323
H        3.516665   -1.520328   -0.428513
H        3.207687   -0.076982    0.540632
H        0.610715   -3.891587    1.332513
H        1.800456   -3.940723    0.021634
H        2.336602   -3.700036    1.699336
H        1.245054   -0.070748    2.585610
H        0.120773   -1.417680    2.826574
H        1.861331   -1.630945    3.185079
H       -4.798467   -0.665730    2.767761
H       -6.173415    0.780911   -1.024190
C       -1.471289    1.800801   -4.249147
C       -1.583989    2.714589   -6.390383
C       -2.616844    1.872762   -6.820235
C       -3.105327    0.958937   -5.871386
H       -1.184518    3.456036   -7.090303
H       -3.021493    1.941801   -7.824988
H       -3.923826    0.285876   -6.128123
C        1.318563    2.420776    3.102108
H        0.368367    1.957553    2.819941
H        1.680753    1.948397    4.018961
H        1.086179    3.466336    3.338076
C        2.542212    2.946026   -1.760089
H        2.216303    3.989764   -1.830977
H        3.369638    2.801173   -2.458387
H        1.699386    2.339812   -2.098724
C        6.066716    1.600316    1.594930
H        6.776302    2.093664    0.924015
H        6.336129    1.856008    2.624008
H        6.206529    0.518359    1.478723
C       -4.186014    2.481929   -1.574079
H       -3.192874    2.923481   -1.681937
H       -4.372925    1.909685   -2.487902
H       -4.925042    3.291751   -1.541356
C       -2.516068    0.794889    2.923433
H       -2.325607    1.817342    3.266578
H       -2.856761    0.203506    3.777460
H       -1.554720    0.387738    2.590031
C       -6.805910   -0.986256    0.950302
H       -7.674537   -0.573128    0.429145
H       -6.572437   -1.949859    0.480578
H       -7.093858   -1.189326    1.986205
C       -0.861812    1.768216   -2.994193
H       -0.095576    2.517928   -2.812889
C       -1.292557    0.818787   -1.926309
H       -1.223928   -0.239017   -2.263315
H       -2.360364    0.857739   -1.671142
C       -2.560405    0.918459   -4.605716
H       -2.949917    0.228410   -3.862177
N       -1.019144    2.713046   -5.191505
 
112
INT-1d'

SCF (B3PW91) =  	-2839.19842232
E(SCF)+ZPE(0 K)=  	-2838.241781
H(298 K)=  	-2838.180857
G(298 K)=  	-2838.332370
Lowest Frequency = 25.1763cm-1

Fe        0.402466   -1.881249    0.257616
Al       -0.034493    0.268464   -0.122079
H        1.448974   -0.855565    0.742391
H       -0.667169   -1.133978    1.100964
N        1.155817    1.837075    0.163582
C        0.775142    3.120582    0.199144
C       -0.560827    3.530434    0.217919
H       -0.739516    4.597152    0.191317
C       -1.684226    2.715161    0.403369
N       -1.641940    1.380782    0.367760
C        1.819584    4.205394    0.306392
H        2.350225    4.122990    1.261163
H        1.361529    5.193647    0.244901
H        2.576186    4.117427   -0.477374
C       -2.984150    3.408564    0.728805
H       -3.775495    3.109485    0.037281
H       -2.870763    4.492607    0.684773
H       -3.320986    3.130446    1.733095
C        2.548884    1.567883    0.369520
C        3.009539    1.296681    1.668905
C        4.369856    1.048002    1.861948
C        5.282936    1.075484    0.805121
C        4.797790    1.351202   -0.473970
C        3.440631    1.578046   -0.712992
C       -2.797416    0.674177    0.841775
C       -3.883049    0.363081    0.008778
C       -4.949449   -0.371065    0.545471
C       -4.980944   -0.775985    1.876902
C       -3.913357   -0.400354    2.700263
C       -2.827832    0.320202    2.208395
P       -1.273629   -3.045342   -0.473235
C       -2.661219   -3.276317    0.721420
C       -1.087987   -4.799416   -1.056272
C       -2.221848   -2.385888   -1.913492
P        0.895670   -2.909718    2.064877
C        2.640460   -2.770794    2.672253
C        0.668990   -4.744600    2.257285
P        1.944233   -2.643910   -1.056537
C        2.487313   -4.420928   -0.934303
C        3.611786   -1.870046   -0.941738
C        1.709355   -2.548577   -2.893444
C        0.006165   -2.367901    3.593837
H        4.725438    0.832321    2.867912
H        5.487405    1.361379   -1.315927
H        3.933038   -1.864885    0.101927
H        4.354549   -2.385634   -1.560791
H        3.534256   -0.830206   -1.253422
H        2.930251   -4.586007    0.051971
H        1.634381   -5.093384   -1.039312
H        3.235204   -4.667877   -1.696209
H        1.646013   -1.492727   -3.168770
H        2.530046   -3.019767   -3.447234
H        0.765801   -3.027716   -3.169614
H       -0.448042   -4.825469   -1.943116
H       -0.618696   -5.402684   -0.275243
H       -2.058150   -5.238989   -1.313338
H       -2.573865   -1.393797   -1.632200
H       -1.547039   -2.273405   -2.765338
H       -3.073323   -3.018370   -2.192924
H       -2.978252   -2.289043    1.058756
H       -3.512199   -3.807531    0.280624
H       -2.300836   -3.831066    1.592073
H        2.773937   -3.211304    3.667074
H        3.310181   -3.273704    1.968993
H        2.912685   -1.711983    2.691623
H       -0.392089   -4.989217    2.155730
H        1.213256   -5.268016    1.468036
H        1.019817   -5.100447    3.232889
H        0.287778   -1.336258    3.816282
H       -1.068838   -2.383938    3.396482
H        0.240679   -2.997604    4.459890
H       -3.927581   -0.676897    3.752784
H       -5.784314   -0.620793   -0.107157
C       -0.676639    3.165318   -3.217780
C        0.126312    4.315907   -3.304987
C       -0.402489    5.547967   -2.940414
C       -1.727131    5.609827   -2.512706
C       -2.453200    4.418719   -2.472505
N       -1.957798    3.230367   -2.807762
H        0.207663    6.445541   -2.992715
H        1.152631    4.233200   -3.651007
H       -2.189312    6.548216   -2.223503
H       -3.493269    4.424222   -2.149335
C        2.043549    1.240551    2.816244
H        1.397972    0.362686    2.694721
H        2.563545    1.157296    3.774283
H        1.388823    2.117197    2.847472
C        2.919732    1.769152   -2.107189
H        2.215536    0.965494   -2.350274
H        2.359055    2.702793   -2.212857
H        3.727987    1.762198   -2.843226
C        6.740086    0.770099    1.031475
H        7.376616    1.286993    0.306748
H        7.061746    1.062358    2.035814
H        6.933715   -0.304603    0.926823
C       -3.988018    0.858462   -1.409167
H       -3.147825    1.489124   -1.704889
H       -4.064429    0.030058   -2.121984
H       -4.901778    1.453182   -1.528528
C       -1.717252    0.758385    3.118565
H       -1.626429    1.850491    3.143663
H       -1.875275    0.401351    4.139229
H       -0.760934    0.368551    2.762037
C       -6.107486   -1.618262    2.412152
H       -7.018727   -1.498084    1.818727
H       -5.838257   -2.681502    2.389144
H       -6.341101   -1.365122    3.451233
C       -0.120207    1.856607   -3.562965
H        0.850038    1.874392   -4.053998
C       -0.688928    0.676053   -3.264726
H       -0.222191   -0.263574   -3.533448
H       -1.660222    0.622423   -2.789580
 
112
TS-1d'

SCF (B3PW91) =  	-2839.19644548
E(SCF)+ZPE(0 K)=  	-2838.240137
H(298 K)=  	-2838.180241
G(298 K)=  	-2838.328967
Lowest Frequency = -65.8490cm-1

Fe        0.066877   -1.133343   -0.372094
Al       -0.364010    1.070855   -0.685454
H        1.117316   -0.069525    0.003181
H       -0.989210   -0.370942    0.475724
N        0.868903    2.584675   -0.329818
C        0.484317    3.863648   -0.192324
C       -0.849398    4.272162   -0.131762
H       -1.024153    5.339581   -0.100028
C       -1.979633    3.455477    0.010084
N       -1.944975    2.124802   -0.076669
C        1.532169    4.937278   -0.027813
H        2.162409    4.725808    0.842121
H        1.070114    5.916595    0.102788
H        2.196405    4.978086   -0.895498
C       -3.283076    4.139866    0.334091
H       -4.041871    3.890450   -0.412471
H       -3.162568    5.223545    0.363457
H       -3.667131    3.801026    1.301792
C        2.258658    2.292540   -0.107385
C        2.652755    1.884071    1.184110
C        3.987972    1.565804    1.421730
C        4.958276    1.658127    0.418302
C        4.553208    2.105963   -0.835147
C        3.219564    2.424190   -1.119606
C       -3.098840    1.396250    0.371188
C       -4.177591    1.091446   -0.473232
C       -5.228476    0.316320    0.038210
C       -5.258235   -0.128026    1.356521
C       -4.203340    0.248555    2.195606
C       -3.130696    1.002804    1.727232
P       -1.613567   -2.390710   -0.960062
C       -2.893557   -2.668084    0.339458
C       -1.364961   -4.134827   -1.541913
C       -2.716453   -1.804564   -2.318339
P        0.654048   -2.127315    1.439028
C        2.408535   -1.915876    1.986365
C        0.517343   -3.970481    1.632574
P        1.600118   -1.887175   -1.725028
C        2.248312   -3.620823   -1.559044
C        3.205134   -0.985884   -1.706887
C        1.288679   -1.886453   -3.554489
C       -0.219391   -1.639208    2.994776
H        4.281392    1.244675    2.419628
H        5.290204    2.206024   -1.630138
H        3.586851   -0.942944   -0.684402
H        3.950282   -1.442257   -2.367774
H        3.018378    0.042386   -2.015561
H        2.713510   -3.739272   -0.576971
H        1.431172   -4.340315   -1.639532
H        2.997340   -3.841740   -2.327346
H        1.222245   -0.851593   -3.899754
H        2.091904   -2.388638   -4.105015
H        0.338424   -2.381389   -3.774060
H       -0.783501   -4.130109   -2.468488
H       -0.810258   -4.703248   -0.792040
H       -2.322120   -4.632677   -1.731960
H       -3.133824   -0.845162   -2.012077
H       -2.141180   -1.654761   -3.234878
H       -3.533159   -2.508704   -2.512739
H       -3.236103   -1.689610    0.680225
H       -3.744757   -3.247745   -0.034346
H       -2.451258   -3.189152    1.192261
H        2.589594   -2.343766    2.978954
H        3.071809   -2.400534    1.264613
H        2.647547   -0.850359    1.988193
H       -0.532453   -4.269031    1.569341
H        1.061251   -4.472230    0.829913
H        0.917459   -4.302158    2.597379
H        0.033361   -0.606148    3.239944
H       -1.297576   -1.687287    2.823291
H        0.055317   -2.281451    3.839229
H       -4.215884   -0.056381    3.240303
H       -6.055199    0.069289   -0.625770
C       -0.778887    3.457687   -3.560808
C        0.007605    4.531818   -4.052753
C       -0.479133    5.825719   -3.998546
C       -1.755091    6.054232   -3.470505
C       -2.472898    4.940752   -3.034732
N       -2.023976    3.690666   -3.069479
H        0.124572    6.652599   -4.364711
H        0.991022    4.328913   -4.467893
H       -2.180311    7.050632   -3.409131
H       -3.477234    5.067413   -2.628411
C        1.633971    1.778769    2.279190
H        0.939184    0.965882    2.041243
H        2.101550    1.562576    3.243435
H        1.037187    2.691408    2.374514
C        2.862869    2.890841   -2.502088
H        2.907159    2.061835   -3.218752
H        1.854890    3.299640   -2.538522
H        3.566305    3.654796   -2.849793
C        6.386644    1.266512    0.688563
H        7.070380    1.706239   -0.043401
H        6.707849    1.582175    1.686494
H        6.508442    0.177468    0.639075
C       -4.297590    1.629349   -1.874455
H       -3.454699    2.261850   -2.168237
H       -4.392822    0.821048   -2.608884
H       -5.212168    2.229237   -1.960025
C       -2.031068    1.432358    2.652828
H       -1.964928    2.524467    2.719236
H       -2.177390    1.032974    3.659441
H       -1.067953    1.081752    2.278315
C       -6.367616   -1.010295    1.862214
H       -7.272361   -0.909218    1.255603
H       -6.066377   -2.064768    1.830615
H       -6.625240   -0.777861    2.900520
C       -0.282489    2.111524   -3.593288
H        0.695142    1.977413   -4.048545
C       -0.903492    0.997350   -3.045317
H       -0.568860    0.010832   -3.322996
H       -1.951847    1.061240   -2.774951

112
TS-6d

SCF (B3PW91) =  	-2839.20045687
E(SCF)+ZPE(0 K)=  	-2838.243798
H(298 K)=  	-2838.184404
G(298 K)=  	-2838.330636
Lowest Frequency = -104.5329cm-1

Fe       -0.044667   -1.048610   -0.533265
Al       -0.313395    1.233473   -0.592355
H        1.054282    0.010217   -0.203717
H       -1.052882   -0.283104    0.360334
N        0.938584    2.648859   -0.170656
C        0.574070    3.925246    0.039326
C       -0.754542    4.342230    0.160814
H       -0.915150    5.408208    0.258614
C       -1.890487    3.532069    0.250130
N       -1.859475    2.202997    0.098330
C        1.644231    4.972227    0.211997
H        2.312363    4.710429    1.038885
H        1.204904    5.950222    0.412067
H        2.263393    5.046168   -0.686505
C       -3.204539    4.206866    0.546146
H       -3.896542    4.056501   -0.288495
H       -3.071702    5.278650    0.699677
H       -3.681819    3.779267    1.433179
C        2.321209    2.309530    0.037161
C        2.683234    1.852427    1.321478
C        4.000968    1.475727    1.569974
C        4.982552    1.544596    0.575222
C        4.609515    2.043093   -0.668904
C        3.297224    2.440160   -0.959526
C       -3.040785    1.463782    0.438563
C       -4.045145    1.193922   -0.502932
C       -5.139812    0.414067   -0.103111
C       -5.279109   -0.069438    1.195293
C       -4.291645    0.266691    2.128688
C       -3.178671    1.025236    1.772215
P       -1.746134   -2.422847   -0.906452
C       -2.891457   -2.691546    0.509925
C       -1.444058   -4.167476   -1.444909
C       -2.985916   -1.935857   -2.180546
P        0.610084   -2.037819    1.310514
C        2.368425   -1.776433    1.799528
C        0.518938   -3.875547    1.554554
P        1.529727   -1.924449   -1.857931
C        2.258984   -3.597334   -1.550831
C        3.050709   -0.897772   -1.918950
C        1.176986   -2.128643   -3.665145
C       -0.250862   -1.523602    2.860040
H        4.269395    1.121184    2.563574
H        5.359670    2.136258   -1.452319
H        3.461601   -0.801293   -0.911258
H        3.807400   -1.303471   -2.598701
H        2.755291    0.103750   -2.236912
H        2.711933   -3.644320   -0.558629
H        1.479102   -4.360199   -1.613905
H        3.032266   -3.819548   -2.293279
H        0.954217   -1.160489   -4.118118
H        2.036181   -2.572490   -4.178043
H        0.307942   -2.778631   -3.802067
H       -0.938771   -4.162583   -2.414469
H       -0.801893   -4.681432   -0.727841
H       -2.383904   -4.721116   -1.542059
H       -3.420760   -0.979471   -1.888018
H       -2.513592   -1.819410   -3.158347
H       -3.779614   -2.686442   -2.247114
H       -3.235840   -1.712541    0.848447
H       -3.751384   -3.303067    0.217691
H       -2.376983   -3.180957    1.339352
H        2.562190   -2.132738    2.816770
H        3.026820   -2.309030    1.108808
H        2.603657   -0.714899    1.722355
H       -0.521384   -4.208293    1.562650
H        1.039315   -4.397262    0.750518
H        0.976434   -4.153811    2.509788
H        0.045669   -0.506821    3.117832
H       -1.329293   -1.523563    2.690284
H       -0.001025   -2.184896    3.696391
H       -4.390277   -0.073883    3.157767
H       -5.910377    0.192323   -0.839571
C       -0.161346    2.586456   -3.477470
C        0.577237    3.390646   -4.419520
C        0.223310    4.698611   -4.645514
C       -0.878690    5.263211   -3.966090
C       -1.560798    4.420666   -3.094971
N       -1.250281    3.151320   -2.845568
H        0.789436    5.294458   -5.360155
H        1.415828    2.943243   -4.948079
H       -1.187733    6.292007   -4.117923
H       -2.428269    4.797457   -2.546208
C        1.642755    1.770829    2.398956
H        0.857757    1.070302    2.096278
H        2.067441    1.422527    3.344063
H        1.151159    2.734437    2.568705
C        2.999613    3.024211   -2.308425
H        3.165770    2.289743   -3.103580
H        1.967592    3.354481   -2.397259
H        3.664157    3.872876   -2.509211
C        6.389424    1.083715    0.849471
H        7.093510    1.478718    0.111582
H        6.727301    1.396479    1.842948
H        6.456421   -0.010688    0.815665
C       -4.021382    1.775672   -1.890419
H       -3.057991    2.235424   -2.142252
H       -4.246916    1.013746   -2.645009
H       -4.801955    2.541842   -1.983572
C       -2.158697    1.427960    2.796729
H       -2.202784    2.505431    2.996419
H       -2.307246    0.899127    3.741451
H       -1.150002    1.224413    2.435228
C       -6.432600   -0.956053    1.580987
H       -7.285556   -0.823570    0.909063
H       -6.139813   -2.012573    1.536294
H       -6.769592   -0.756437    2.603205
C        0.192288    1.274771   -3.157797
H        1.112958    0.882548   -3.580867
C       -0.699965    0.332220   -2.412056
H       -0.690691   -0.666062   -2.834260
H       -1.745526    0.649172   -2.456839
 
112
INT-6d (complex 5d)

SCF (B3PW91) =  	-2839.24287354
E(SCF)+ZPE(0 K)=  	-2838.283418
H(298 K)=  	-2838.224233
G(298 K)=  	-2838.368919
Lowest Frequency = 20.7129cm-1

Fe       -0.043851   -0.761051   -0.852559
Al       -0.392514    1.585852   -0.692692
H        0.980763    0.420296   -1.093766
H       -0.778296    0.049828    0.272765
N        0.794643    2.805435    0.396682
C        0.390706    4.027640    0.780506
C       -0.950911    4.410332    0.882597
H       -1.137945    5.431256    1.191548
C       -2.080146    3.600787    0.685141
N       -2.022349    2.372607    0.169942
C        1.419381    5.091778    1.091087
H        1.935100    4.913621    2.037639
H        0.948557    6.074987    1.142246
H        2.186585    5.106863    0.311147
C       -3.415053    4.176005    1.093300
H       -4.107269    4.182620    0.245944
H       -3.305055    5.195065    1.466794
H       -3.882477    3.568102    1.874127
C        2.164485    2.502687    0.685811
C        2.550733    2.291462    2.026336
C        3.887499    1.998768    2.311615
C        4.861436    1.947544    1.316478
C        4.464096    2.209524    0.003167
C        3.136602    2.480959   -0.337503
C       -3.226220    1.602043    0.225313
C       -4.146393    1.614571   -0.835398
C       -5.308586    0.842800   -0.714632
C       -5.577531    0.076975    0.419143
C       -4.654514    0.107085    1.469455
C       -3.483234    0.860168    1.393806
P       -1.571519   -2.312010   -0.379832
C       -2.064675   -2.489377    1.390781
C       -1.256068   -4.097906   -0.766410
C       -3.257550   -2.167561   -1.117673
P        1.358566   -1.441471    0.720364
C        3.126703   -0.991114    0.493600
C        1.595115   -3.209996    1.238573
P        1.014255   -1.787695   -2.523397
C        2.079795   -3.284318   -2.259781
C        2.225063   -0.704026   -3.384490
C        0.054703   -2.497285   -3.942937
C        1.022385   -0.727508    2.378866
H        4.172337    1.819354    3.346956
H        5.210623    2.198412   -0.788639
H        2.966849   -0.375364   -2.651463
H        2.722169   -1.212548   -4.217585
H        1.681198    0.173952   -3.740646
H        2.890760   -3.075828   -1.560039
H        1.475149   -4.102271   -1.860401
H        2.520370   -3.606132   -3.209287
H       -0.709196   -1.806338   -4.293037
H        0.725840   -2.742025   -4.772513
H       -0.437546   -3.416678   -3.615979
H       -1.160483   -4.227953   -1.846576
H       -0.328462   -4.431164   -0.298211
H       -2.079255   -4.727755   -0.412611
H       -3.628500   -1.151330   -0.977529
H       -3.220330   -2.378899   -2.189505
H       -3.944312   -2.875004   -0.642784
H       -2.460443   -1.534016    1.731085
H       -2.833679   -3.259669    1.508577
H       -1.206936   -2.753453    2.010798
H        3.726708   -1.234263    1.376192
H        3.536395   -1.514552   -0.373124
H        3.184404    0.076585    0.296469
H        0.661557   -3.636048    1.611764
H        1.939954   -3.818413    0.401527
H        2.340615   -3.263433    2.039305
H        0.868361    0.338595    2.241910
H        0.098647   -1.153526    2.775711
H        1.841537   -0.896992    3.085288
H       -4.851701   -0.471672    2.369939
H       -6.019568    0.842648   -1.538881
C       -0.380959    1.993501   -3.559052
C        0.118403    2.704099   -4.717265
C        0.339942    4.042574   -4.677382
C        0.092708    4.753472   -3.455478
C       -0.248102    4.030860   -2.347052
H        0.694851    4.572635   -5.558228
H        0.273222    2.132055   -5.629304
H        0.196131    5.830988   -3.391966
H       -0.397589    4.537258   -1.402237
C        1.585350    2.444893    3.176490
H        0.544372    2.329726    2.867422
H        1.798525    1.717825    3.965035
H        1.675406    3.440893    3.627259
C        2.783920    2.780203   -1.765251
H        2.139925    2.005102   -2.188685
H        2.227164    3.717189   -1.860536
H        3.684239    2.848528   -2.381445
C        6.286941    1.585771    1.636147
H        6.545068    1.836380    2.669485
H        6.451828    0.508523    1.509101
H        6.990193    2.101273    0.974691
C       -3.939591    2.466672   -2.060671
H       -2.933383    2.886918   -2.101452
H       -4.089385    1.880233   -2.972268
H       -4.662413    3.291760   -2.079760
C       -2.519789    0.925467    2.547533
H       -2.449082    1.941169    2.953678
H       -2.825261    0.259449    3.359328
H       -1.513159    0.646633    2.222649
C       -6.800118   -0.797943    0.492961
H       -7.164245   -0.896528    1.520331
H       -7.615362   -0.404697   -0.121645
H       -6.574070   -1.807844    0.128345
C       -0.832500    0.710650   -3.586889
H       -0.759733    0.177043   -4.530792
C       -1.362647    0.042201   -2.377575
H       -1.877592   -0.867679   -2.677628
H       -2.177597    0.650507   -1.949582
N       -0.408628    2.674627   -2.322079

112
TS-7d

SCF (B3PW91) =  	-2839.20230360
E(SCF)+ZPE(0 K)=  	-2838.247872
H(298 K)=  	-2838.189044
G(298 K)=  	-2838.333943
Lowest Frequency = -45.6523cm-1

Fe        0.117173   -0.893684   -0.756442
Al       -0.560680    1.486092   -0.887589
H        0.973886    0.392536   -1.109336
H       -0.680068   -0.003537    0.285639
N        0.717786    2.760433    0.108939
C        0.361169    4.036878    0.345189
C       -0.959369    4.483186    0.390544
H       -1.111385    5.542899    0.557810
C       -2.099215    3.659906    0.476418
N       -2.070048    2.370729    0.170722
C        1.425795    5.077749    0.638280
H        1.751841    5.033148    1.682012
H        1.035207    6.080665    0.451746
H        2.319242    4.922703    0.026817
C       -3.370779    4.288840    0.994599
H       -4.159240    4.276790    0.237185
H       -3.201960    5.321509    1.303855
H       -3.748645    3.722212    1.851683
C        2.006089    2.426800    0.639732
C        2.125774    2.344996    2.045112
C        3.378126    2.134271    2.623875
C        4.534976    2.023370    1.852689
C        4.397995    2.113665    0.468026
C        3.159339    2.295923   -0.157424
C       -3.258548    1.598596    0.358666
C       -4.299355    1.616323   -0.587853
C       -5.403306    0.778750   -0.388397
C       -5.516931   -0.052775    0.723786
C       -4.494821   -0.010615    1.675787
C       -3.371348    0.799785    1.514349
P       -1.395661   -2.397747   -0.308246
C       -1.893330   -2.654096    1.453669
C       -1.181734   -4.170668   -0.816025
C       -3.060974   -2.094668   -1.031085
P        1.577028   -1.564869    0.742292
C        3.353294   -1.160898    0.477855
C        1.777543   -3.385453    1.057688
P        0.995250   -1.745293   -2.550295
C        2.036138   -3.281054   -2.595756
C        2.093276   -0.587143   -3.468229
C       -0.194961   -2.146950   -3.904668
C        1.355277   -1.015535    2.487419
H        3.448513    2.061584    3.707764
H        5.283539    2.021000   -0.158441
H        2.940572   -0.323165   -2.831675
H        2.452719   -1.012865   -4.411502
H        1.519792    0.322501   -3.665910
H        2.913869   -3.156228   -1.956150
H        1.453035   -4.125318   -2.217988
H        2.371452   -3.508070   -3.613642
H       -0.725873   -1.223605   -4.151932
H        0.312085   -2.535804   -4.794123
H       -0.929615   -2.878156   -3.559627
H       -1.073150   -4.231693   -1.901719
H       -0.279611   -4.585815   -0.362896
H       -2.044047   -4.776602   -0.517083
H       -3.413034   -1.115845   -0.700406
H       -2.978634   -2.084874   -2.121167
H       -3.781259   -2.860404   -0.723861
H       -2.235061   -1.697258    1.848442
H       -2.702991   -3.386825    1.537241
H       -1.044169   -2.993151    2.050732
H        3.992625   -1.559730    1.273151
H        3.674717   -1.572267   -0.483174
H        3.460089   -0.078899    0.433952
H        0.856575   -3.810831    1.462632
H        2.011630   -3.901964    0.124675
H        2.585236   -3.566215    1.775412
H        1.448729    0.068399    2.509863
H        0.349391   -1.282349    2.819952
H        2.097700   -1.456197    3.162111
H       -4.571921   -0.628194    2.568751
H       -6.197199    0.782928   -1.133554
C       -0.620078    2.406590   -3.849819
C       -0.357293    3.001937   -5.102315
C        0.414059    4.147411   -5.174701
C        0.922904    4.697738   -3.993275
C        0.662199    4.029864   -2.804631
H        0.610572    4.618661   -6.134377
H       -0.791227    2.558152   -5.993597
H        1.514172    5.606887   -3.991607
H        1.060118    4.402835   -1.870311
C        0.915487    2.521718    2.921727
H        0.035182    2.085501    2.451079
H        1.065895    2.061311    3.902338
H        0.685782    3.581728    3.086415
C        3.120373    2.387181   -1.654514
H        2.203551    1.958007   -2.054477
H        3.177068    3.427149   -1.995179
H        3.969818    1.856537   -2.093957
C        5.874012    1.757513    2.486231
H        5.932923    2.177502    3.495062
H        6.057325    0.678994    2.570278
H        6.690611    2.180443    1.892933
C       -4.292976    2.529246   -1.785886
H       -3.339384    3.043199   -1.906339
H       -4.475148    1.965508   -2.705288
H       -5.090422    3.277906   -1.697781
C       -2.308805    0.850994    2.573779
H       -2.160930    1.874551    2.934224
H       -2.570742    0.223457    3.430451
H       -1.351428    0.507578    2.167843
C       -6.681048   -0.993967    0.880778
H       -6.949368   -1.130694    1.933166
H       -7.566193   -0.634140    0.347676
H       -6.435694   -1.984067    0.476484
C       -1.532675    1.306552   -3.677591
H       -2.006814    0.906946   -4.576078
C       -1.799226    0.911993   -2.401571
H       -0.857915   -0.581372   -1.863251
H       -2.609567    0.201160   -2.261400
N       -0.055615    2.906585   -2.716743
 
112
INT-7d

SCF (B3PW91) =  	-2839.22689596
E(SCF)+ZPE(0 K)=  	-2838.271563
H(298 K)=  	-2838.211733
G(298 K)=  	-2838.359513
Lowest Frequency = 20.6498cm-1

Fe       -0.038933   -1.048176   -0.389942
Al       -0.509842    1.242867   -0.816085
H        0.954620    0.086934   -0.806822
H       -0.473047   -0.161409    0.800361
N        0.648114    2.650788   -0.018634
C        0.218339    3.892363    0.235381
C       -1.130959    4.248538    0.287408
H       -1.350377    5.296950    0.446352
C       -2.227147    3.379186    0.250974
N       -2.132005    2.074786   -0.026729
C        1.228259    4.980918    0.516361
H        1.788988    4.788821    1.435373
H        0.739093    5.951808    0.610642
H        1.959493    5.033123   -0.296068
C       -3.576861    3.970778    0.582197
H       -4.292163    3.779629   -0.223738
H       -3.503009    5.047699    0.740327
H       -3.995277    3.513812    1.484705
C        1.997767    2.369423    0.353473
C        2.283496    2.173551    1.717298
C        3.602991    1.929610    2.103980
C        4.643691    1.880570    1.173564
C        4.333037    2.092735   -0.171574
C        3.025286    2.335770   -0.602479
C       -3.310712    1.295789    0.188986
C       -4.240143    1.099678   -0.845327
C       -5.417891    0.398606   -0.562568
C       -5.681867   -0.127853    0.702168
C       -4.732642    0.072134    1.709017
C       -3.554071    0.782322    1.477128
P       -1.538770   -2.530087    0.198014
C       -2.008939   -2.629506    1.979477
C       -1.319571   -4.339600   -0.157649
C       -3.188648   -2.324536   -0.580666
P        1.585884   -1.771423    0.889358
C        3.292244   -1.329753    0.358092
C        1.828988   -3.578497    1.237614
P        0.594312   -1.973368   -2.275709
C        1.524175   -3.576647   -2.349512
C        1.738551   -0.942988   -3.288753
C       -0.716841   -2.360748   -3.521245
C        1.614677   -1.185275    2.635201
H        3.821216    1.769800    3.158438
H        5.130757    2.067923   -0.911771
H        2.609169   -0.694956   -2.675946
H        2.057478   -1.455403   -4.202940
H        1.232240   -0.009360   -3.543517
H        2.483250   -3.469811   -1.835958
H        0.956287   -4.368297   -1.856123
H        1.716749   -3.870185   -3.387007
H       -1.351649   -1.482091   -3.654803
H       -0.289136   -2.655749   -4.485348
H       -1.342811   -3.176327   -3.148822
H       -1.263311   -4.488448   -1.239232
H       -0.403385   -4.727234    0.288607
H       -2.171419   -4.912820    0.223968
H       -3.556946   -1.327581   -0.352396
H       -3.074357   -2.401125   -1.664762
H       -3.906625   -3.074361   -0.231595
H       -2.371085   -1.649053    2.291130
H       -2.789569   -3.377477    2.154513
H       -1.129023   -2.880704    2.577850
H        4.045768   -1.618646    1.098610
H        3.515590   -1.823014   -0.591970
H        3.327040   -0.251833    0.197808
H        0.992412   -3.949920    1.836188
H        1.875070   -4.153226    0.311626
H        2.753569   -3.738726    1.802505
H        1.852386   -0.124604    2.630798
H        0.624478   -1.318084    3.076820
H        2.364592   -1.716813    3.230908
H       -4.918481   -0.327467    2.704338
H       -6.142897    0.252997   -1.361350
C        0.072947    3.716824   -3.751536
C        0.947126    4.218660   -4.733691
C        1.460029    5.502193   -4.601465
C        1.070676    6.269402   -3.503147
C        0.173211    5.700799   -2.600556
H        2.151500    5.899647   -5.339834
H        1.230682    3.588587   -5.572263
H        1.436891    7.280858   -3.356859
H       -0.175832    6.270327   -1.740002
C        1.174274    2.253764    2.731893
H        0.329429    1.633246    2.420805
H        1.512617    1.927702    3.719268
H        0.787595    3.274422    2.832474
C        2.725402    2.607102   -2.047033
H        1.930539    1.955153   -2.416857
H        2.367557    3.632079   -2.191850
H        3.611638    2.464973   -2.671307
C        6.049945    1.555509    1.601438
H        6.250051    1.896490    2.621923
H        6.221460    0.471891    1.579873
H        6.789300    2.014774    0.938083
C       -3.980088    1.612226   -2.234229
H       -3.365056    2.514984   -2.234527
H       -3.423295    0.866694   -2.813240
H       -4.917037    1.813603   -2.761966
C       -2.560283    1.020930    2.578923
H       -2.384880    2.089889    2.742758
H       -2.897435    0.580260    3.521398
H       -1.594763    0.581091    2.304362
C       -6.927711   -0.931299    0.964610
H       -7.274770   -0.811088    1.995659
H       -7.742888   -0.640533    0.295149
H       -6.740984   -2.000905    0.806610
C       -0.433651    2.342516   -3.854524
H       -0.541043    2.000091   -4.889450
C       -0.701186    1.502626   -2.834017
H       -1.244055   -0.466168   -1.165050
H       -1.065114    0.540781   -3.218138
N       -0.317398    4.466116   -2.707562

112
TS-8d

SCF (B3PW91) =  	-2839.17958797
E(SCF)+ZPE(0 K)=  	-2838.227308
H(298 K)=  	-2838.168250
G(298 K)=  	-2838.312559
Lowest Frequency = -851.2182cm-1

Fe        0.137562   -1.224200   -0.483108
Al       -0.027614    1.057795   -0.896929
H        1.312558   -0.198903   -0.569622
H       -0.788178   -0.245836    0.289839
N        1.403203    2.409963   -0.567329
C        1.220215    3.706869   -0.294206
C       -0.040576    4.277963   -0.076616
H       -0.072531    5.353069    0.048606
C       -1.248248    3.587308    0.103732
N       -1.366752    2.264187   -0.037876
C        2.418648    4.620107   -0.203894
H        3.058380    4.337647    0.638227
H        2.111139    5.658249   -0.070136
H        3.038773    4.545816   -1.101956
C       -2.456293    4.398800    0.504828
H       -3.299409    4.176192   -0.156132
H       -2.242990    5.468009    0.460892
H       -2.781792    4.152383    1.520086
C        2.752028    1.931523   -0.586867
C        3.336566    1.537515    0.627828
C        4.632163    1.018013    0.615950
C        5.355151    0.880410   -0.572132
C        4.760486    1.314602   -1.758348
C        3.467115    1.845781   -1.791171
C       -2.549051    1.662035    0.498951
C       -3.635145    1.334809   -0.324558
C       -4.754137    0.730637    0.261322
C       -4.811175    0.431602    1.622534
C       -3.717353    0.782266    2.420067
C       -2.588709    1.399884    1.881617
P       -1.680724   -2.500623   -0.424997
C       -2.607877   -2.596161    1.176018
C       -1.590845   -4.298408   -0.862175
C       -3.134051   -2.028475   -1.456243
P        0.888345   -1.942357    1.471319
C        2.652619   -1.713468    2.018819
C        0.794581   -3.765373    1.822046
P        1.641133   -2.271571   -1.746350
C        3.294110   -2.664718   -1.009018
C        2.288591   -1.264043   -3.148366
C        1.336222   -3.894126   -2.576271
C        0.058797   -1.277111    2.987961
H        5.083776    0.705898    1.555783
H        5.314867    1.234417   -2.691343
H        2.868594   -0.450506   -2.709611
H        2.941477   -1.860842   -3.794153
H        1.466664   -0.850952   -3.729349
H        3.707471   -1.758967   -0.558817
H        3.209574   -3.440858   -0.245095
H        3.976769   -3.018160   -1.789173
H        0.482081   -3.795171   -3.247250
H        2.211394   -4.205454   -3.156612
H        1.115862   -4.655115   -1.823438
H       -1.383675   -4.387216   -1.930733
H       -0.783275   -4.788857   -0.315730
H       -2.536603   -4.805229   -0.642270
H       -3.555373   -1.115133   -1.035323
H       -2.834280   -1.826885   -2.483919
H       -3.892827   -2.817246   -1.421064
H       -2.861434   -1.574977    1.473114
H       -3.531995   -3.169441    1.046852
H       -2.020442   -3.056983    1.971578
H        2.700995   -1.563746    3.102059
H        3.243953   -2.596367    1.770746
H        3.096459   -0.859454    1.512077
H       -0.239004   -4.114073    1.836821
H        1.319490   -4.300143    1.024968
H        1.260465   -4.007747    2.783467
H        0.476930   -0.291703    3.202660
H       -1.009718   -1.152935    2.815122
H        0.229315   -1.922858    3.856524
H       -3.742956    0.568885    3.487105
H       -5.600077    0.476581   -0.374704
C       -0.957725    0.597668   -3.679739
C       -1.701473    1.092920   -4.809591
C       -1.811356    2.427183   -5.064320
C       -1.194441    3.354677   -4.173676
C       -0.537125    2.854931   -3.084558
N       -0.399836    1.527040   -2.794830
H       -2.355606    2.777858   -5.937408
H       -2.166335    0.349379   -5.448481
H       -1.223198    4.424253   -4.349557
H       -0.059074    3.533034   -2.388299
C        2.546237    1.656118    1.899943
H        1.628252    1.064680    1.814681
H        3.113316    1.294907    2.761163
H        2.235272    2.686970    2.099398
C        2.855453    2.304594   -3.085084
H        1.987596    1.692824   -3.346301
H        2.488598    3.334201   -3.016175
H        3.579188    2.251975   -3.902257
C        6.723539    0.252172   -0.575291
H        7.335557    0.623679   -1.402587
H        7.258729    0.447676    0.359020
H        6.649468   -0.836638   -0.687072
C       -3.594948    1.590844   -1.803457
H       -3.066651    2.514860   -2.052044
H       -3.061535    0.783117   -2.317604
H       -4.603752    1.637774   -2.222537
C       -1.436157    1.807914    2.754156
H       -1.401840    2.895053    2.895086
H       -1.499041    1.343170    3.740935
H       -0.488466    1.525931    2.290063
C       -5.994404   -0.289445    2.210743
H       -6.901869   -0.121381    1.623293
H       -5.814333   -1.371503    2.233124
H       -6.190172    0.028688    3.239524
C       -0.962846   -0.760615   -3.407686
C       -0.918076   -1.847186   -4.207832
H       -0.635204   -0.886596   -2.032745
H       -1.347939   -2.800741   -3.896177
H       -0.385912   -1.864101   -5.161604
 
112
TS-9d

SCF (B3PW91) =  	-2839.17192157
E(SCF)+ZPE(0 K)=  	-2838.221274
H(298 K)=  	-2838.161210
G(298 K)=  	-2838.308819
Lowest Frequency = -1052.9592cm-1

Fe        0.228854   -1.345579   -0.291421
Al       -0.026814    0.866081   -0.834713
H        1.403933   -0.338412   -0.256645
H       -0.653940   -0.357474    0.523261
N        1.382949    2.272589   -0.600434
C        1.189368    3.565312   -0.314696
C       -0.072266    4.127838   -0.088974
H       -0.106381    5.201195    0.048948
C       -1.288502    3.442809    0.036028
N       -1.419596    2.124706   -0.136142
C        2.377074    4.495726   -0.244649
H        3.048784    4.215435    0.572326
H        2.057517    5.527643   -0.091720
H        2.968866    4.438961   -1.163387
C       -2.501920    4.263844    0.399700
H       -3.303352    4.089094   -0.324643
H       -2.265234    5.328808    0.413524
H       -2.898030    3.982175    1.379631
C        2.744195    1.824534   -0.631001
C        3.362587    1.474852    0.581539
C        4.684609    1.029840    0.559757
C        5.407246    0.935404   -0.632907
C        4.772476    1.309107   -1.817961
C        3.445137    1.746114   -1.842469
C       -2.625558    1.532678    0.365418
C       -3.701387    1.225544   -0.480157
C       -4.841852    0.636251    0.077416
C       -4.946178    0.361854    1.440648
C       -3.869363    0.704637    2.263508
C       -2.707712    1.280080    1.749197
P       -1.582078   -2.535354   -0.435042
C       -2.713134   -2.476529    1.023090
C       -1.497395   -4.375831   -0.674518
C       -2.814669   -2.153362   -1.753193
P        0.954264   -2.083777    1.619942
C        2.778930   -2.000258    1.938414
C        0.683689   -3.839429    2.179703
P        1.537075   -2.532605   -1.568482
C        3.144787   -1.726665   -1.964142
C        1.015074   -2.989921   -3.288537
C        2.157891   -4.212437   -1.061042
C        0.339685   -1.267033    3.164801
H        5.161121    0.749731    1.497448
H        5.318739    1.244136   -2.756975
H        0.919588   -2.071263   -3.868357
H        1.742796   -3.656408   -3.762352
H        0.034487   -3.472885   -3.269202
H        2.929102   -0.806393   -2.509673
H        3.643032   -1.437650   -1.035946
H        3.802123   -2.364586   -2.565633
H        1.312751   -4.891297   -0.922752
H        2.825272   -4.629668   -1.823027
H        2.705546   -4.150574   -0.118387
H       -1.018746   -4.600986   -1.631328
H       -0.900229   -4.827672    0.119869
H       -2.496794   -4.825004   -0.669114
H       -3.201115   -1.149966   -1.569886
H       -2.320880   -2.155087   -2.726444
H       -3.647884   -2.864550   -1.751465
H       -2.960000   -1.430124    1.207236
H       -3.632897   -3.048839    0.857592
H       -2.203503   -2.865193    1.908278
H        3.030800   -2.235047    2.978991
H        3.293863   -2.707810    1.283555
H        3.138373   -1.003799    1.681975
H       -0.386319   -4.027415    2.300714
H        1.068676   -4.536864    1.433960
H        1.181000   -4.032795    3.137172
H        0.683151   -0.232012    3.194910
H       -0.752823   -1.255732    3.140537
H        0.686784   -1.781128    4.068540
H       -3.928989    0.505202    3.331770
H       -5.674989    0.392805   -0.579178
C       -0.937938    2.088976   -3.645141
C       -1.630142    1.844295   -4.834143
C       -1.792399    0.535585   -5.276927
C       -1.166659   -0.486952   -4.566604
C       -0.555168   -0.227550   -3.331858
N       -0.495904    1.048288   -2.882671
H       -2.367985    0.333445   -6.178951
H       -2.017656    2.679782   -5.407461
H       -1.166247   -1.503588   -4.956972
H       -0.201470   -0.898924   -1.983123
C        2.584215    1.571412    1.861944
H        1.674818    0.967538    1.774846
H        3.165481    1.211380    2.714626
H        2.263663    2.597046    2.075603
C        2.779852    2.107461   -3.141069
H        1.940410    1.437147   -3.350231
H        2.367682    3.121997   -3.118982
H        3.484123    2.046617   -3.974769
C        6.816969    0.406188   -0.643374
H        7.399529    0.829426   -1.467356
H        7.338558    0.630122    0.292258
H        6.822030   -0.683857   -0.766993
C       -3.654889    1.539620   -1.949107
H       -3.182633    2.507039   -2.137180
H       -3.068696    0.796983   -2.499074
H       -4.660661    1.551324   -2.377753
C       -1.563851    1.650670    2.649598
H       -1.468979    2.737525    2.761279
H       -1.686701    1.218586    3.645569
H       -0.621775    1.292901    2.227956
C       -6.158614   -0.327759    2.005999
H       -7.042593   -0.167183    1.381696
H       -5.991896   -1.410393    2.067100
H       -6.386807    0.023134    3.017370
C       -0.701719    3.446770   -3.161471
C       -1.470940    4.514890   -3.409530
H        0.153626    3.560840   -2.507213
H       -1.222467    5.483076   -2.986445
H       -2.374542    4.458274   -4.010978
 
112
TS-10d

SCF (B3PW91) =  	-2839.14503764
E(SCF)+ZPE(0 K)=  	-2838.194147
H(298 K)=  	-2838.134011
G(298 K)=  	-2838.283175
Lowest Frequency = -1385.5357cm-1

Fe        0.260818   -1.347646   -0.375477
Al        0.052495    0.764578   -1.050068
H        1.347632   -0.299382   -0.028550
H       -0.854063   -0.380653    0.140150
N        1.362644    2.201624   -0.942532
C        1.088662    3.490878   -1.176937
C       -0.196362    3.965429   -1.472166
H       -0.275732    5.019655   -1.706288
C       -1.405644    3.272947   -1.323294
N       -1.473738    1.967826   -1.037396
C        2.190563    4.513713   -1.063386
H        2.569523    4.539949   -0.036148
H        1.830882    5.509043   -1.327329
H        3.041953    4.262171   -1.700764
C       -2.677339    4.075894   -1.414485
H       -3.362037    3.638016   -2.144812
H       -2.470531    5.107589   -1.701831
H       -3.198519    4.077994   -0.451683
C        2.690592    1.881771   -0.494152
C        2.935017    1.821227    0.887990
C        4.218275    1.502078    1.333567
C        5.264344    1.258238    0.440162
C        4.994901    1.346687   -0.925722
C        3.720425    1.644476   -1.416961
C       -2.737389    1.447056   -0.591120
C       -3.665903    0.912091   -1.496105
C       -4.870204    0.408032   -0.996369
C       -5.170334    0.417757    0.366634
C       -4.231861    0.969940    1.242166
C       -3.020318    1.491229    0.785574
P       -1.402761   -2.640230   -0.936804
C       -2.906695   -2.451186    0.114619
C       -1.239019   -4.489180   -0.903028
C       -2.151568   -2.492078   -2.616709
P        0.499497   -1.928862    1.699200
C        2.180312   -1.668205    2.427417
C        0.174166   -3.642586    2.336348
P        1.859582   -2.530616   -1.265078
C        2.358889   -4.165197   -0.541600
C        3.504368   -1.715350   -1.328658
C        1.688652   -3.021397   -3.036000
C       -0.522844   -1.004137    2.932742
H        4.404871    1.448069    2.404428
H        5.795081    1.157194   -1.638318
H        3.757180   -1.321157   -0.342098
H        4.290660   -2.390854   -1.682569
H        3.422916   -0.868501   -2.009234
H        2.737903   -4.020467    0.473517
H        1.498199   -4.835080   -0.493805
H        3.144153   -4.635276   -1.143585
H        1.507937   -2.106891   -3.610668
H        2.589090   -3.521573   -3.408064
H        0.831650   -3.688518   -3.159741
H       -0.527714   -4.809191   -1.669234
H       -0.869206   -4.821736    0.068405
H       -2.202450   -4.970724   -1.102715
H       -2.520748   -1.477006   -2.748861
H       -1.380063   -2.668689   -3.369814
H       -2.974637   -3.201254   -2.761422
H       -3.182476   -1.395911    0.130260
H       -3.748889   -3.049243   -0.250338
H       -2.667403   -2.754807    1.137541
H        2.200266   -1.854670    3.507171
H        2.894270   -2.335575    1.937440
H        2.496512   -0.644188    2.217869
H       -0.882849   -3.888401    2.201361
H        0.769479   -4.370673    1.781675
H        0.416702   -3.722572    3.402028
H       -0.224175    0.045665    2.929854
H       -1.571603   -1.051976    2.628507
H       -0.408211   -1.401965    3.947454
H       -4.446492    0.996599    2.308680
H       -5.588036   -0.013480   -1.697103
C       -0.881180    1.878827   -4.761553
C       -1.148446    3.260997   -4.839343
C       -2.169695    3.720538   -5.658750
C       -2.898211    2.795949   -6.409258
C       -2.544208    1.450959   -6.296335
N       -1.574447    0.990827   -5.507449
H       -2.400845    4.781859   -5.709732
H       -0.569925    3.945612   -4.226005
H       -3.706249    3.102958   -7.065869
H       -3.078898    0.699615   -6.878302
C        1.818396    2.072615    1.858926
H        1.059775    1.289448    1.749252
H        2.174152    2.060013    2.892263
H        1.317595    3.028877    1.674509
C        3.459938    1.667440   -2.895441
H        2.700719    0.921875   -3.170156
H        3.073961    2.635689   -3.232508
H        4.374377    1.458522   -3.456667
C        6.633122    0.874837    0.937045
H        6.716085   -0.213286    1.048596
H        7.416273    1.190903    0.241396
H        6.845887    1.319257    1.914173
C       -3.379974    0.897146   -2.966191
H       -3.398500    1.901322   -3.404348
H       -2.382384    0.505875   -3.170582
H       -4.105868    0.287792   -3.509689
C       -2.036050    2.111282    1.734802
H       -1.888446    3.177013    1.524229
H       -2.362660    2.008482    2.772400
H       -1.057871    1.635170    1.634322
C       -6.444920   -0.194188    0.883061
H       -7.252836   -0.120808    0.148844
H       -6.299926   -1.258928    1.103831
H       -6.778474    0.288178    1.806862
C        0.159205    1.386073   -3.852713
H        0.792790    2.187822   -3.469530
C        0.405669    0.081712   -3.517887
H        0.520423   -0.583692   -2.167292
H       -0.335600   -0.598315   -3.964949

115 
INT-3e

SCF (B3PW91) =  	-3027.63388747
E(SCF)+ZPE(0 K)=  	-3026.660029
H(298 K)=  		-3026.597872
G(298 K)=  		-3026.752961
Lowest Frequency = 	 12.2948cm-1

Fe        0.550401   -1.719636    0.092944
Al        0.107077    0.588030    0.169289
H        1.580545   -0.529186    0.030856
H       -0.325127   -0.932883    1.144834
N        1.215550    2.048152    0.880881
C        0.741919    3.301204    0.830860
C       -0.617878    3.606884    0.686969
H       -0.866416    4.658561    0.616869
C       -1.696354    2.724668    0.881691
N       -1.561587    1.397601    0.871116
C        1.689421    4.457423    1.031465
H        1.943652    4.554274    2.092568
H        1.234210    5.394365    0.706185
H        2.628768    4.308135    0.493541
C       -3.041105    3.331741    1.190794
H       -3.794348    3.004067    0.469291
H       -2.995935    4.421316    1.180468
H       -3.384095    3.003923    2.177815
C        2.558367    1.847502    1.335710
C        2.840369    1.823406    2.712995
C        4.145509    1.541354    3.132452
C        5.182554    1.323118    2.228744
C        4.892242    1.428003    0.864512
C        3.603274    1.690527    0.401283
C       -2.635407    0.593833    1.377115
C       -3.706741    0.181747    0.570626
C       -4.683648   -0.656233    1.124823
C       -4.644693   -1.069920    2.453216
C       -3.599126   -0.595608    3.252420
C       -2.597422    0.224565    2.737810
P       -0.984673   -3.286958    0.316930
C       -1.747156   -3.419398    1.990143
C       -0.576242   -5.064663   -0.003326
C       -2.529560   -3.172175   -0.684407
P        1.798256   -2.332169    1.814768
C        3.578093   -1.860325    1.736890
C        1.970696   -4.080221    2.410147
P        1.840923   -2.643297   -1.448453
C        2.777467   -4.208234   -1.106763
C        3.237255   -1.588862   -2.033131
C        1.124211   -3.115607   -3.087359
C        1.352033   -1.521245    3.404205
H        4.351177    1.502944    4.200722
H        5.693121    1.301818    0.138669
H        3.786683   -1.203882   -1.171189
H        3.914692   -2.135446   -2.697711
H        2.819807   -0.736961   -2.574339
H        3.462206   -4.065867   -0.268215
H        2.083713   -5.011344   -0.850752
H        3.362702   -4.510350   -1.981395
H        0.798081   -2.216109   -3.614133
H        1.865982   -3.636246   -3.700944
H        0.254492   -3.762997   -2.945808
H       -0.302346   -5.190537   -1.054611
H        0.270048   -5.374291    0.612604
H       -1.431185   -5.713134    0.215460
H       -3.061926   -2.260903   -0.404993
H       -2.285056   -3.123419   -1.747861
H       -3.176578   -4.034600   -0.494988
H       -2.187802   -2.450047    2.231363
H       -2.521833   -4.192942    2.023799
H       -0.987140   -3.643918    2.741734
H        4.092861   -2.069371    2.680356
H        4.084259   -2.396526    0.930977
H        3.632934   -0.792728    1.521704
H        1.000908   -4.472263    2.725636
H        2.352622   -4.718787    1.611243
H        2.658358   -4.130369    3.260959
H        1.456647   -0.445829    3.255450
H        0.309304   -1.738213    3.645050
H        2.002019   -1.835077    4.227808
H       -3.558567   -0.879075    4.302391
H       -5.503874   -0.983094    0.488016
C       -0.727436    1.462959   -2.740930
C       -0.208845    2.765945   -2.951649
C       -0.834021    3.677192   -3.776651
C       -2.018071    3.306601   -4.431295
C       -2.551799    2.025829   -4.268316
H       -0.439582    4.676157   -3.922573
H        0.693717    3.051634   -2.417839
H       -3.454928    1.757126   -4.804453
C        1.799720    2.166515    3.745952
H        0.801959    2.226753    3.313871
H        1.781444    1.435150    4.560278
H        2.025484    3.139925    4.197797
C        3.345142    1.863551   -1.066468
H        2.972472    2.869965   -1.288757
H        4.252701    1.699103   -1.652104
H        2.581037    1.168216   -1.411977
C        6.565702    0.960351    2.697571
H        6.749513    1.306854    3.718757
H        6.703120   -0.128035    2.689970
H        7.335528    1.388789    2.048253
C       -3.873440    0.650558   -0.846315
H       -3.035177    1.261211   -1.177713
H       -3.961823   -0.194775   -1.536321
H       -4.790270    1.243018   -0.948664
C       -1.500270    0.741483    3.618660
H       -1.535578    1.834587    3.695664
H       -1.563650    0.325782    4.627450
H       -0.525159    0.486219    3.201410
C       -5.671838   -2.017933    3.010600
H       -5.927196   -1.770771    4.045953
H       -6.592866   -2.007748    2.420700
H       -5.290132   -3.046472    3.007423
C       -0.045778    0.542719   -1.837933
H        1.018716    0.497629   -2.091768
C       -0.598810   -0.843996   -1.489857
H       -0.656960   -1.532235   -2.342774
H       -1.640921   -0.723024   -1.164271
C       -1.907995    1.122838   -3.438799
H       -2.309283    0.121458   -3.321757
N       -2.686167    4.254072   -5.285394
O       -3.734454    3.909997   -5.839181
O       -2.182049    5.371982   -5.428125
 
115
TS-3e

SCF (B3PW91) =  	-3027.61238863
E(SCF)+ZPE(0 K)=  	-3026.639712
H(298 K)=  	-3026.577997
G(298 K)=  	-3026.730462
Lowest Frequency = -29.9423cm-1

Fe        0.003740   -0.740843   -0.625899
Al       -0.584961    1.421200   -0.190527
H        1.022064    0.435308   -0.628752
H       -0.698684   -0.139482    0.685501
N        0.579220    2.868779    0.321456
C        0.167881    4.133402    0.546653
C       -1.171382    4.493497    0.670000
H       -1.378823    5.542879    0.836513
C       -2.266922    3.619099    0.753764
N       -2.177078    2.312790    0.493815
C        1.198412    5.214116    0.754191
H        1.704338    5.088058    1.716958
H        0.732359    6.200223    0.739573
H        1.974336    5.176786   -0.014029
C       -3.583176    4.201843    1.196495
H       -4.304827    4.202835    0.375086
H       -3.458781    5.227432    1.545420
H       -4.017918    3.600665    2.000379
C        1.949218    2.580825    0.641604
C        2.271567    2.330528    1.987157
C        3.598190    2.043554    2.317248
C        4.606707    2.018531    1.351187
C        4.259336    2.302121    0.027431
C        2.943848    2.585295   -0.348649
C       -3.364695    1.517375    0.622194
C       -4.345060    1.524696   -0.387944
C       -5.462569    0.697521   -0.228632
C       -5.631537   -0.121002    0.887932
C       -4.654600   -0.080693    1.886665
C       -3.523108    0.728963    1.777003
P       -1.566939   -2.325457   -0.469189
C       -2.115715   -2.705618    1.246725
C       -1.284216   -4.026788   -1.128633
C       -3.191371   -1.951723   -1.243539
P        1.444071   -1.646864    0.751991
C        3.195236   -1.159052    0.490756
C        1.626001   -3.474245    0.968433
P        1.018192   -1.424742   -2.511200
C        1.937859   -3.025900   -2.572362
C        2.285073   -0.270108   -3.165381
C       -0.037458   -1.611334   -4.011799
C        1.216482   -1.153391    2.507032
H        3.848878    1.839085    3.356090
H        5.033250    2.303796   -0.737250
H        2.983624    0.005668   -2.372615
H        2.825180   -0.700369   -4.014602
H        1.751344    0.625829   -3.491971
H        2.768906   -3.022886   -1.864019
H        1.272049   -3.855151   -2.325414
H        2.342263   -3.185728   -3.576611
H       -0.457369   -0.637181   -4.277992
H        0.557063   -1.981793   -4.852439
H       -0.857921   -2.308305   -3.822291
H       -1.133878   -3.980274   -2.210141
H       -0.396520   -4.470654   -0.674920
H       -2.146354   -4.669657   -0.924256
H       -3.582054   -1.023781   -0.822870
H       -3.073069   -1.817402   -2.321860
H       -3.904885   -2.759911   -1.056398
H       -2.522398   -1.789222    1.677749
H       -2.888367   -3.480939    1.255056
H       -1.272825   -3.034884    1.857750
H        3.841922   -1.543688    1.285632
H        3.555032   -1.528826   -0.471809
H        3.240021   -0.069814    0.474512
H        0.697239   -3.904613    1.350245
H        1.863016   -3.954601    0.018182
H        2.426876   -3.690850    1.682535
H        1.348571   -0.074200    2.569296
H        0.202366   -1.400102    2.828787
H        1.943470   -1.643457    3.162330
H       -4.778768   -0.691125    2.778928
H       -6.215685    0.690381   -1.013957
C       -1.492601    1.911111   -4.118467
C       -1.047174    2.934512   -5.038178
C       -1.635182    3.133432   -6.254716
C       -2.726286    2.325055   -6.668116
C       -3.195159    1.313661   -5.800310
H       -1.285613    3.907473   -6.929208
H       -0.211540    3.564133   -4.736900
H       -4.029721    0.703011   -6.128434
C        1.213371    2.422935    3.055199
H        0.297329    1.897618    2.769242
H        1.569237    2.010450    4.002645
H        0.920578    3.464310    3.234536
C        2.598890    2.921838   -1.768357
H        2.205464    3.940181   -1.859565
H        3.467880    2.832086   -2.424191
H        1.819936    2.254551   -2.140375
C        6.019961    1.652181    1.716431
H        6.249811    1.915760    2.752964
H        6.178102    0.571824    1.609957
H        6.745310    2.152517    1.068119
C       -4.244197    2.390055   -1.617706
H       -3.254749    2.834067   -1.745854
H       -4.449779    1.809903   -2.521579
H       -4.984092    3.198502   -1.581936
C       -2.507750    0.783307    2.886247
H       -2.293949    1.815581    3.182410
H       -2.858317    0.239247    3.767113
H       -1.556748    0.338596    2.571357
C       -6.811328   -1.048856    0.997326
H       -7.085426   -1.231008    2.040727
H       -7.687223   -0.648841    0.478478
H       -6.580455   -2.021144    0.544762
C       -0.878005    1.699050   -2.895811
H       -0.016423    2.323235   -2.661100
C       -1.328655    0.640980   -1.928864
H       -1.344499   -0.348662   -2.397548
H       -2.382480    0.747262   -1.642960
C       -2.610288    1.114208   -4.576878
H       -2.993896    0.332323   -3.927233
N       -3.329281    2.526565   -7.916593
O       -4.290558    1.800296   -8.255303
O       -2.890862    3.428050   -8.664973
 
115
INT-3e'

SCF (B3PW91) =  	-3027.61387199
E(SCF)+ZPE(0 K)=  	-3026.641903
H(298 K)=  	-3026.579335
G(298 K)=  	-3026.734412
Lowest Frequency = 16.5387cm-1

Fe        0.648433   -1.379978    0.326472
Al        0.100961    0.858076    0.883623
H        1.682743   -0.220246    0.436974
H       -0.151278   -0.779352    1.585002
N        1.300197    2.205029    1.562750
C        0.911438    3.453166    1.903685
C       -0.416905    3.825016    2.088616
H       -0.600008    4.859482    2.350461
C       -1.535626    2.971353    2.087399
N       -1.468768    1.698513    1.705559
C        1.966974    4.502437    2.147757
H        2.516720    4.303143    3.072646
H        1.516375    5.492813    2.225288
H        2.704750    4.509702    1.340989
C       -2.849358    3.540347    2.554527
H       -3.551307    3.624876    1.719666
H       -2.715858    4.529314    2.994351
H       -3.313839    2.879672    3.292455
C        2.675347    1.877785    1.800208
C        3.078090    1.572488    3.112186
C        4.418849    1.251845    3.342274
C        5.360264    1.238326    2.310876
C        4.932140    1.566738    1.020671
C        3.602256    1.890299    0.745266
C       -2.670035    0.918243    1.707964
C       -3.595944    1.017766    0.653060
C       -4.721669    0.186149    0.684274
C       -4.951644   -0.719147    1.719845
C       -4.029152   -0.767764    2.769317
C       -2.889310    0.036415    2.781955
P       -0.954007   -2.933136    0.368646
C       -1.596881   -3.346976    2.041855
C       -0.691307   -4.626301   -0.317470
C       -2.504307   -2.458291   -0.489061
P        1.992406   -2.327178    1.765930
C        3.759217   -1.864250    1.589647
C        2.131578   -4.159994    1.948902
P        1.739064   -2.057898   -1.507817
C        2.656002   -3.657889   -1.564579
C        3.006384   -0.876505   -2.106188
C        0.697616   -2.215910   -3.014378
C        1.670440   -1.857463    3.509758
H        4.733894    1.007079    4.354656
H        5.653294    1.576014    0.206010
H        3.683998   -0.610887   -1.291749
H        3.567920   -1.279582   -2.954765
H        2.466872    0.020557   -2.422086
H        3.468209   -3.671699   -0.834894
H        1.977454   -4.485953   -1.349484
H        3.083479   -3.802893   -2.561431
H        0.252665   -1.242094   -3.234315
H        1.299661   -2.534391   -3.870868
H       -0.105819   -2.937617   -2.853267
H       -0.474793   -4.568863   -1.386559
H        0.150444   -5.110459    0.181429
H       -1.586790   -5.239938   -0.177017
H       -2.873547   -1.521157   -0.067490
H       -2.297245   -2.303325   -1.550859
H       -3.271482   -3.230349   -0.376259
H       -1.953749   -2.425717    2.503167
H       -2.421556   -4.064075    1.981881
H       -0.804866   -3.767789    2.664955
H        4.365864   -2.280968    2.399524
H        4.149328   -2.217320    0.632738
H        3.825034   -0.776530    1.601463
H        1.178107   -4.583782    2.271441
H        2.410835   -4.621233    1.000629
H        2.890813   -4.405896    2.698072
H        1.735467   -0.772909    3.581138
H        0.659033   -2.163473    3.786391
H        2.394721   -2.310823    4.193584
H       -4.200731   -1.450134    3.599490
H       -5.432630    0.248341   -0.137103
C       -0.829839    1.037332   -3.331994
C       -0.439041    1.828714   -4.479401
C       -1.075316    1.740435   -5.684518
C       -2.171657    0.854789   -5.859011
C       -2.598824    0.074544   -4.760634
H       -0.760503    2.339370   -6.532212
H        0.399685    2.513607   -4.365701
H       -3.443901   -0.590861   -4.902335
C        2.100837    1.645864    4.256654
H        1.105719    1.294160    3.968839
H        2.448316    1.060901    5.112245
H        1.970320    2.679703    4.599051
C        3.160160    2.281033   -0.633208
H        2.773320    3.305741   -0.655516
H        3.978014    2.207101   -1.353559
H        2.348037    1.634497   -0.973730
C        6.787168    0.835602    2.569825
H        7.085989    1.050358    3.599943
H        6.920575   -0.241116    2.407285
H        7.478906    1.353616    1.898920
C       -3.436600    1.991002   -0.487124
H       -2.452497    2.461585   -0.505381
H       -3.571033    1.490746   -1.451460
H       -4.194996    2.780427   -0.424940
C       -1.918355   -0.009943    3.930097
H       -1.793010    0.977565    4.387479
H       -2.253703   -0.705428    4.703906
H       -0.926603   -0.328822    3.591178
C       -6.136882   -1.646117    1.689984
H       -6.479355   -1.895263    2.698841
H       -6.976345   -1.208874    1.141944
H       -5.877086   -2.587699    1.190530
C       -0.165422    1.124142   -2.120940
H        0.655775    1.835474   -2.056684
C       -0.556641    0.351993   -0.912731
H       -0.354571   -0.763192   -1.102190
H       -1.640722    0.283601   -0.783109
C       -1.962386    0.160745   -3.550853
H       -2.320093   -0.444333   -2.723644
N       -2.819577    0.755528   -7.095358
O       -3.780244   -0.038435   -7.220355
O       -2.422575    1.461585   -8.049649
 
115
TS-3e'

SCF (B3PW91) =  	-3027.60741879
E(SCF)+ZPE(0 K)=  	-3026.639959
H(298 K)=  	-3026.577616
G(298 K)=  	-3026.732664
Lowest Frequency = -625.1676cm-1

Fe        0.650573   -1.392233    0.331604
Al        0.116058    0.899845    0.827024
H        1.649902   -0.181785    0.418755
H       -0.249073   -0.744941    1.488220
N        1.312170    2.215248    1.604444
C        0.920170    3.452411    1.971903
C       -0.409857    3.815826    2.166209
H       -0.595332    4.842586    2.456019
C       -1.524599    2.955196    2.158739
N       -1.459904    1.695820    1.740613
C        1.971529    4.501185    2.240642
H        2.509717    4.293640    3.170477
H        1.518269    5.490167    2.323303
H        2.719569    4.517707    1.443408
C       -2.831299    3.507222    2.669088
H       -3.546890    3.629334    1.850645
H       -2.688348    4.476456    3.148495
H       -3.285990    2.817380    3.386139
C        2.686864    1.886651    1.826435
C        3.107369    1.566657    3.129164
C        4.451948    1.247955    3.338417
C        5.379110    1.242583    2.294200
C        4.933217    1.579839    1.012310
C        3.600102    1.907239    0.759469
C       -2.658386    0.915378    1.735787
C       -3.606264    1.047865    0.704631
C       -4.727045    0.208561    0.724565
C       -4.935804   -0.732388    1.731418
C       -3.997942   -0.807136    2.765892
C       -2.861168   -0.000182    2.785542
P       -0.945997   -2.901269    0.330122
C       -1.625673   -3.358583    1.980163
C       -0.712537   -4.592145   -0.381252
C       -2.473933   -2.374777   -0.539988
P        1.959638   -2.327902    1.818219
C        3.732195   -1.861180    1.682950
C        2.116877   -4.164440    1.979213
P        1.735358   -2.036807   -1.466463
C        2.666749   -3.632095   -1.560322
C        3.011761   -0.852692   -2.050915
C        0.707642   -2.171311   -2.987019
C        1.611559   -1.898447    3.571153
H        4.780577    0.992179    4.343838
H        5.642817    1.593989    0.187481
H        3.687614   -0.604689   -1.229221
H        3.574870   -1.245285   -2.903735
H        2.487318    0.056460   -2.354164
H        3.481843   -3.643917   -0.832984
H        1.995929   -4.466488   -1.343830
H        3.090335   -3.768692   -2.560461
H        0.244754   -1.199809   -3.171894
H        1.312724   -2.454239   -3.854244
H       -0.086015   -2.908086   -2.847673
H       -0.464768   -4.527571   -1.443109
H        0.107329   -5.098437    0.133541
H       -1.623517   -5.189541   -0.271759
H       -2.817237   -1.435492   -0.100853
H       -2.235358   -2.199962   -1.592032
H       -3.269865   -3.122401   -0.461143
H       -1.946436   -2.444745    2.479414
H       -2.478410   -4.038884    1.887655
H       -0.853277   -3.836116    2.587420
H        4.325974   -2.259270    2.512177
H        4.140508   -2.232604    0.739984
H        3.795105   -0.773400    1.672524
H        1.159761   -4.601762    2.272804
H        2.415467   -4.603618    1.025775
H        2.863686   -4.422241    2.737489
H        1.638419   -0.813447    3.663681
H        0.606927   -2.241851    3.830018
H        2.340144   -2.340133    4.258981
H       -4.154248   -1.515522    3.577141
H       -5.453749    0.297329   -0.080726
C       -0.858671    1.063276   -3.489175
C       -0.400658    1.677526   -4.697669
C       -1.048391    1.510558   -5.897899
C       -2.204484    0.709428   -5.964907
C       -2.688784    0.084228   -4.802536
H       -0.687217    1.981855   -6.804954
H        0.492603    2.296970   -4.655985
H       -3.576607   -0.533911   -4.875131
C        2.142908    1.617535    4.285048
H        1.140747    1.292074    3.991597
H        2.488486    0.997618    5.116580
H        2.032975    2.640698    4.665095
C        3.137372    2.317750   -0.607272
H        2.779028    3.353233   -0.613877
H        3.936299    2.225004   -1.346614
H        2.299217    1.695786   -0.931060
C        6.808909    0.836042    2.531000
H        7.125571    1.054424    3.555146
H        6.935787   -0.241971    2.371704
H        7.491506    1.348531    1.846491
C       -3.485933    2.075070   -0.392254
H       -2.515925    2.573483   -0.394588
H       -3.620821    1.616961   -1.377314
H       -4.266404    2.837987   -0.286127
C       -1.871504   -0.074855    3.915008
H       -1.754586    0.896844    4.407562
H       -2.181794   -0.805397    4.666839
H       -0.882232   -0.362290    3.544011
C       -6.115301   -1.666368    1.691637
H       -6.473414   -1.905831    2.697642
H       -6.948202   -1.240464    1.124950
H       -5.841802   -2.612927    1.209158
C       -0.167275    1.260990   -2.270673
H        0.747998    1.848366   -2.335431
C       -0.563928    0.751129   -1.012445
H       -0.152614   -0.632944   -0.885994
H       -1.605476    0.423939   -0.971154
C       -2.036294    0.256277   -3.604175
H       -2.422818   -0.242534   -2.721325
N       -2.875587    0.526743   -7.203875
O       -3.892591   -0.185987   -7.232683
O       -2.421650    1.085488   -8.215596
 
115
INT-4e

SCF (B3PW91) =  	-3027.63816523
E(SCF)+ZPE(0 K)=  	-3026.668938
H(298 K)=  	-3026.605749
G(298 K)=  	-3026.764931
Lowest Frequency = 10.7337cm-1

Fe        0.503930   -1.771269    0.682794
Al       -0.035374    0.470596    0.359906
H        1.453807   -0.634105    0.188264
H        0.124980   -0.870318    1.894886
N        1.127911    1.949846    1.003053
C        0.655374    3.198203    1.076364
C       -0.711784    3.505668    1.089308
H       -0.967334    4.557990    1.106558
C       -1.770540    2.604800    1.293309
N       -1.635662    1.279795    1.213303
C        1.621656    4.351636    1.210534
H        2.091107    4.353780    2.199604
H        1.111447    5.306494    1.073220
H        2.432371    4.270997    0.480964
C       -3.106674    3.196506    1.673282
H       -3.893599    2.870375    0.986717
H       -3.068028    4.286615    1.675295
H       -3.404160    2.855778    2.670617
C        2.496777    1.755593    1.360600
C        2.822985    1.681671    2.726492
C        4.158278    1.507311    3.096828
C        5.178143    1.417502    2.147558
C        4.828285    1.511195    0.798839
C        3.502984    1.670878    0.383561
C       -2.762497    0.489261    1.595159
C       -3.765255    0.182916    0.658915
C       -4.897895   -0.512312    1.093347
C       -5.040805   -0.944437    2.413058
C       -4.011093   -0.657620    3.313019
C       -2.876732    0.060686    2.929174
P       -0.890874   -3.282988    1.433642
C       -1.161956   -3.362150    3.256671
C       -0.648281   -5.084329    1.064187
C       -2.625206   -3.128414    0.855934
P        2.251310   -2.413139    1.837933
C        3.889943   -1.924948    1.158803
C        2.587862   -4.199193    2.203160
P        0.963538   -2.680155   -1.252512
C        1.926388   -4.252049   -1.431298
C        1.937053   -1.606289   -2.389467
C       -0.478766   -3.070742   -2.338089
C        2.386271   -1.751114    3.549736
H        4.405057    1.437408    4.154594
H        5.607810    1.447245    0.042012
H        2.888137   -1.360953   -1.910146
H        2.121702   -2.087532   -3.355772
H        1.387705   -0.673570   -2.540476
H        2.926675   -4.114069   -1.011854
H        1.434912   -5.060019   -0.885020
H        2.025463   -4.540030   -2.483303
H       -1.101332   -2.175437   -2.411388
H       -0.165276   -3.387161   -3.338477
H       -1.079945   -3.864456   -1.887137
H       -0.731272   -5.241104   -0.014831
H        0.335642   -5.428184    1.384197
H       -1.416216   -5.688147    1.559302
H       -3.011248   -2.169137    1.191940
H       -2.639992   -3.133338   -0.236365
H       -3.259979   -3.934352    1.239165
H       -1.511682   -2.382244    3.587154
H       -1.903893   -4.121651    3.524968
H       -0.220616   -3.585058    3.765525
H        4.715203   -2.233116    1.809428
H        4.022840   -2.373502    0.170462
H        3.899174   -0.840422    1.043858
H        1.804128   -4.599386    2.851984
H        2.605105   -4.782080    1.279967
H        3.549769   -4.313288    2.714006
H        2.510378   -0.671660    3.480794
H        1.460544   -1.959490    4.090755
H        3.238745   -2.177854    4.089067
H       -4.097438   -0.989978    4.345824
H       -5.679657   -0.740504    0.371403
C       -0.344264    2.563517   -3.573408
C       -0.066610    3.874029   -4.010567
C       -0.286913    4.268080   -5.321265
C       -0.793686    3.335684   -6.225207
C       -1.077925    2.025059   -5.833965
H       -0.075093    5.276670   -5.655853
H        0.327919    4.593603   -3.297870
H       -1.467194    1.324794   -6.563550
C        1.736762    1.792442    3.761054
H        0.914104    1.113915    3.522529
H        2.113082    1.555972    4.759880
H        1.305936    2.800066    3.792279
C        3.167380    1.774556   -1.075289
H        2.783014    2.768421   -1.330067
H        4.045196    1.581962   -1.697676
H        2.381419    1.068416   -1.349341
C        6.605611    1.178043    2.561400
H        6.809640    1.581907    3.557655
H        6.826163    0.103726    2.592575
H        7.309895    1.633696    1.858643
C       -3.608707    0.546393   -0.790691
H       -3.139543    1.523100   -0.931594
H       -2.950535   -0.180493   -1.281755
H       -4.571052    0.534864   -1.309527
C       -1.792144    0.385280    3.916332
H       -1.601821    1.462717    3.967112
H       -2.045784    0.031149    4.919224
H       -0.854250   -0.086513    3.602234
C       -6.242083   -1.744985    2.840326
H       -6.476955   -1.585816    3.897190
H       -7.127596   -1.485931    2.252106
H       -6.062632   -2.818732    2.703983
C       -0.089206    2.207275   -2.174122
H        0.363323    3.012389   -1.592940
C       -0.347880    1.035698   -1.558011
H       -0.756417   -1.222489   -0.045685
H       -0.815548    0.270650   -2.192280
C       -0.851998    1.651060   -4.521154
H       -1.067897    0.631356   -4.218233
N       -1.028282    3.734095   -7.603441
O       -1.472189    2.891546   -8.381324
O       -0.771413    4.893398   -7.922622

 

 
